# Supplementary material for: Geometrically constrained square pyramidal phosphoranide
Source: Chem Sci. 2022 Apr 27;13(20):5957–63. doi: 10.1039/d2sc01060g (PMC9132080; doi:10.1039/d2sc01060g)
Supplement: SC-013-D2SC01060G-s002 [file SC-013-D2SC01060G-s002.cif]

# Electronic Supplementary Material (ESI) for Chemical Science.
# This journal is © The Royal Society of Chemistry 2022

####################################################################### 
# 
# This file contains crystal structure data downloaded from the 
# Cambridge Structural Database (CSD) hosted by the Cambridge 
# Crystallographic Data Centre (CCDC).
# 
# Full information about CCDC data access policies and citation 
# guidelines are available at http://www.ccdc.cam.ac.uk/access/V1 
# 
# Audit and citation data items may have been added by the CCDC. 
# Please retain this information to preserve the provenance of 
# this file and to allow appropriate attribution of the data. 
# 
#######################################################################

data_rom167_0m_a
_database_code_depnum_ccdc_archive 'CCDC 2122218'
loop_
_audit_author_name
_audit_author_address
'Sophia Lipstman'
;Tel Aviv University
Israel
;
_audit_update_record             
;
2021-11-15 deposited with the CCDC.	2022-04-27 downloaded from the CCDC.
;
_audit_creation_date             2021-10-28
_audit_creation_method           
;
Olex2 1.3
(compiled 2020.11.12 svn.r5f609507 for OlexSys, GUI svn.r6272)
;
_shelx_SHELXL_version_number     2017/1
_chemical_name_common            ?
_chemical_name_systematic        ?
_chemical_formula_moiety         'C35 H47 N2 O2 P'
_chemical_formula_sum            'C35 H47 N2 O2 P'
_chemical_formula_weight         558.71
_chemical_melting_point          ?
loop_
_atom_type_symbol
_atom_type_description
_atom_type_scat_dispersion_real
_atom_type_scat_dispersion_imag
_atom_type_scat_source
C C 0.0033 0.0016 'International Tables Vol C Tables 4.2.6.8 and 6.1.1.4'
H H 0.0000 0.0000 'International Tables Vol C Tables 4.2.6.8 and 6.1.1.4'
N N 0.0061 0.0033 'International Tables Vol C Tables 4.2.6.8 and 6.1.1.4'
O O 0.0106 0.0060 'International Tables Vol C Tables 4.2.6.8 and 6.1.1.4'
P P 0.1023 0.0942 'International Tables Vol C Tables 4.2.6.8 and 6.1.1.4'

_shelx_space_group_comment       
;
The symmetry employed for this shelxl refinement is uniquely defined
by the following loop, which should always be used as a source of
symmetry information in preference to the above space-group names.
They are only intended as comments.
;
_space_group_crystal_system      monoclinic
_space_group_IT_number           14
_space_group_name_H-M_alt        'P 1 21/c 1'
_space_group_name_Hall           '-P 2ybc'
loop_
_space_group_symop_operation_xyz
'x, y, z'
'-x, y+1/2, -z+1/2'
'-x, -y, -z'
'x, -y-1/2, z-1/2'

_cell_length_a                   10.1764(4)
_cell_length_b                   16.6491(7)
_cell_length_c                   18.7925(8)
_cell_angle_alpha                90
_cell_angle_beta                 94.7280(10)
_cell_angle_gamma                90
_cell_volume                     3173.1(2)
_cell_formula_units_Z            4
_cell_measurement_reflns_used    10579
_cell_measurement_temperature    100(2)
_cell_measurement_theta_max      63.388
_cell_measurement_theta_min      4.016
_shelx_estimated_absorpt_T_max   0.989
_shelx_estimated_absorpt_T_min   0.943
_exptl_absorpt_coefficient_mu    0.119
_exptl_absorpt_correction_T_max  0.989
_exptl_absorpt_correction_T_min  0.943
_exptl_absorpt_correction_type   multi-scan
_exptl_absorpt_process_details   'Sadabs, Bruker-AXS'
_exptl_absorpt_special_details   ?
_exptl_crystal_colour            'clear light colourless'
_exptl_crystal_colour_lustre     clear
_exptl_crystal_colour_modifier   light
_exptl_crystal_colour_primary    colourless
_exptl_crystal_density_diffrn    1.170
_exptl_crystal_density_meas      ?
_exptl_crystal_density_method    ?
_exptl_crystal_description       block
_exptl_crystal_F_000             1208
_exptl_crystal_size_max          0.5
_exptl_crystal_size_mid          0.166
_exptl_crystal_size_min          0.094
_exptl_transmission_factor_max   ?
_exptl_transmission_factor_min   ?
_diffrn_reflns_av_R_equivalents  0.0757
_diffrn_reflns_av_unetI/netI     0.0565
_diffrn_reflns_Laue_measured_fraction_full 0.989
_diffrn_reflns_Laue_measured_fraction_max 0.986
_diffrn_reflns_limit_h_max       14
_diffrn_reflns_limit_h_min       -14
_diffrn_reflns_limit_k_max       24
_diffrn_reflns_limit_k_min       -24
_diffrn_reflns_limit_l_max       27
_diffrn_reflns_limit_l_min       -27
_diffrn_reflns_number            69450
_diffrn_reflns_point_group_measured_fraction_full 0.989
_diffrn_reflns_point_group_measured_fraction_max 0.986
_diffrn_reflns_theta_full        25.242
_diffrn_reflns_theta_max         31.694
_diffrn_reflns_theta_min         2.008
_diffrn_ambient_temperature      100(2)
_diffrn_detector_area_resol_mean 1.75
_diffrn_measured_fraction_theta_full 0.989
_diffrn_measured_fraction_theta_max 0.986
_diffrn_measurement_device_type  'ApexDuo, Bruker-AXS'
_diffrn_measurement_method       '1 deg. \f and \w scans'
_diffrn_radiation_type           MoK\a
_diffrn_radiation_wavelength     0.71073
_diffrn_source                   ?
_reflns_Friedel_coverage         0.000
_reflns_Friedel_fraction_full    .
_reflns_Friedel_fraction_max     .
_reflns_number_gt                7481
_reflns_number_total             10579
_reflns_special_details          
;
 Reflections were merged by SHELXL according to the crystal
 class for the calculation of statistics and refinement.
 
 _reflns_Friedel_fraction is defined as the number of unique
 Friedel pairs measured divided by the number that would be
 possible theoretically, ignoring centric projections and
 systematic absences.
;
_reflns_threshold_expression     'I > 2\s(I)'
_computing_cell_refinement       'Saint, Bruker-AXS'
_computing_data_collection       'Apex2, Bruker-AXS'
_computing_data_reduction        'Saint, Bruker-AXS'
_computing_molecular_graphics    'Olex2 1.3 (Dolomanov et al., 2009)'
_computing_publication_material  'Olex2 1.3 (Dolomanov et al., 2009)'
_computing_structure_refinement  'SHELXL 2017/1 (Sheldrick, 2015)'
_computing_structure_solution    'olex2.solve 1.3 (Bourhis et al., 2015)'
_refine_diff_density_max         0.534
_refine_diff_density_min         -0.367
_refine_diff_density_rms         0.057
_refine_ls_extinction_coef       .
_refine_ls_extinction_method     none
_refine_ls_goodness_of_fit_ref   1.016
_refine_ls_hydrogen_treatment    constr
_refine_ls_matrix_type           full
_refine_ls_number_parameters     413
_refine_ls_number_reflns         10579
_refine_ls_number_restraints     0
_refine_ls_R_factor_all          0.0782
_refine_ls_R_factor_gt           0.0472
_refine_ls_restrained_S_all      1.016
_refine_ls_shift/su_max          0.001
_refine_ls_shift/su_mean         0.000
_refine_ls_structure_factor_coef Fsqd
_refine_ls_weighting_details     
'w=1/[\s^2^(Fo^2^)+(0.0506P)^2^+0.9803P] where P=(Fo^2^+2Fc^2^)/3'
_refine_ls_weighting_scheme      calc
_refine_ls_wR_factor_gt          0.1079
_refine_ls_wR_factor_ref         0.1240
_refine_special_details          ?
_olex2_refinement_description    
;
1. Fixed Uiso
 At 1.2 times of:
  All C(H) groups
 At 1.5 times of:
  All C(H,H,H) groups
2. Others
 Fixed Sof: C18(0.5) C20A(0.65) H20A(0.65) H20B(0.65) H20C(0.65) C21A(0.65)
 H21A(0.65) H21B(0.65) H21C(0.65) C19A(0.65) H19A(0.65) H19B(0.65) H19C(0.65)
 C20B(0.35) H20D(0.35) H20E(0.35) H20F(0.35) C19B(0.35) H19D(0.35) H19E(0.35)
 H19F(0.35) C21B(0.35) H21D(0.35) H21E(0.35) H21F(0.35) C19(0.5)
3.a Aromatic/amide H refined with riding coordinates:
 C3(H3), C4(H4), C5(H5), C6(H6), C10(H10), C12(H12), C24(H24), C26(H26)
3.b Idealised Me refined as rotating group:
 C1(H1A,H1B,H1C), C29(H29A,H29B,H29C), C30(H30A,H30B,H30C), C31(H31A,H31B,
 H31C), C33(H33A,H33B,H33C), C34(H34A,H34B,H34C), C35(H35A,H35B,H35C), C17(H17A,
 H17B,H17C), C16(H16A,H16B,H16C), C15(H15A,H15B,H15C), C20A(H20A,H20B,H20C),
 C21A(H21A,H21B,H21C), C19A(H19A,H19B,H19C), C20B(H20D,H20E,H20F), C19B(H19D,
 H19E,H19F), C21B(H21D,H21E,H21F)
;
_atom_sites_solution_hydrogens   geom
_atom_sites_solution_primary     iterative
_atom_sites_solution_secondary   ?
loop_
_atom_site_label
_atom_site_type_symbol
_atom_site_fract_x
_atom_site_fract_y
_atom_site_fract_z
_atom_site_U_iso_or_equiv
_atom_site_adp_type
_atom_site_occupancy
_atom_site_site_symmetry_order
_atom_site_calc_flag
_atom_site_refinement_flags_posn
_atom_site_refinement_flags_adp
_atom_site_refinement_flags_occupancy
_atom_site_disorder_assembly
_atom_site_disorder_group
P1 P 0.44000(3) 0.62179(2) 0.69446(2) 0.01367(8) Uani 1 1 d . . . . .
O1 O 0.38531(9) 0.66540(5) 0.61715(5) 0.01681(19) Uani 1 1 d . . . . .
O2 O 0.28426(9) 0.62833(5) 0.71434(5) 0.01585(18) Uani 1 1 d . . . . .
N1 N 0.55997(11) 0.57414(7) 0.64917(6) 0.0162(2) Uani 1 1 d . . . . .
N2 N 0.46388(11) 0.54496(6) 0.75790(6) 0.0155(2) Uani 1 1 d . . . . .
C1 C 0.51905(13) 0.70725(8) 0.73772(7) 0.0192(3) Uani 1 1 d . . . . .
H1A H 0.583896 0.729464 0.707331 0.029 Uiso 1 1 calc R U . . .
H1B H 0.563646 0.690713 0.783588 0.029 Uiso 1 1 calc R U . . .
H1C H 0.452756 0.748206 0.745834 0.029 Uiso 1 1 calc R U . . .
C2 C 0.62268(13) 0.50852(7) 0.68323(7) 0.0152(2) Uani 1 1 d . . . . .
C3 C 0.72240(14) 0.46021(8) 0.66096(7) 0.0192(3) Uani 1 1 d . . . . .
H3 H 0.754698 0.468044 0.615462 0.023 Uiso 1 1 calc R U . . .
C4 C 0.77448(15) 0.39997(8) 0.70641(8) 0.0228(3) Uani 1 1 d . . . . .
H4 H 0.843493 0.366898 0.691895 0.027 Uiso 1 1 calc R U . . .
C5 C 0.72693(14) 0.38777(8) 0.77239(8) 0.0225(3) Uani 1 1 d . . . . .
H5 H 0.765277 0.347460 0.803285 0.027 Uiso 1 1 calc R U . . .
C6 C 0.62310(13) 0.43414(8) 0.79400(8) 0.0201(3) Uani 1 1 d . . . . .
H6 H 0.589744 0.425237 0.839085 0.024 Uiso 1 1 calc R U . . .
C7 C 0.56944(12) 0.49339(7) 0.74862(7) 0.0154(2) Uani 1 1 d . . . . .
C8 C 0.47117(12) 0.66007(7) 0.56440(7) 0.0150(2) Uani 1 1 d . . . . .
C9 C 0.57443(13) 0.60656(7) 0.58138(7) 0.0155(2) Uani 1 1 d . . . . .
C10 C 0.67000(13) 0.59382(8) 0.53451(7) 0.0171(2) Uani 1 1 d . . . . .
H10 H 0.741723 0.558576 0.546779 0.021 Uiso 1 1 calc R U . . .
C11 C 0.65965(13) 0.63358(8) 0.46869(7) 0.0174(3) Uani 1 1 d . . . . .
C12 C 0.55440(13) 0.68626(8) 0.45315(7) 0.0169(2) Uani 1 1 d . . . . .
H12 H 0.548117 0.713015 0.408342 0.020 Uiso 1 1 calc R U . . .
C13 C 0.45727(13) 0.70176(7) 0.50040(7) 0.0152(2) Uani 1 1 d . . . . .
C14 C 0.34337(13) 0.76067(8) 0.48373(7) 0.0168(2) Uani 1 1 d . . . . .
C18 C 0.7539(16) 0.6208(8) 0.4137(7) 0.0162(19) Uani 0.5 1 d . . P A 2
C22 C 0.24829(13) 0.57723(7) 0.76721(7) 0.0145(2) Uani 1 1 d . . . . .
C23 C 0.35163(13) 0.52787(7) 0.79385(7) 0.0150(2) Uani 1 1 d . . . . .
C24 C 0.33121(14) 0.47123(8) 0.84551(7) 0.0188(3) Uani 1 1 d . . . . .
H24 H 0.401721 0.438153 0.864417 0.023 Uiso 1 1 calc R U . . .
C25 C 0.20523(14) 0.46314(8) 0.86969(7) 0.0192(3) Uani 1 1 d . . . . .
C26 C 0.10444(13) 0.51360(8) 0.84165(7) 0.0178(3) Uani 1 1 d . . . . .
H26 H 0.019648 0.508176 0.858812 0.021 Uiso 1 1 calc R U . . .
C27 C 0.12196(12) 0.57207(7) 0.78930(7) 0.0149(2) Uani 1 1 d . . . . .
C28 C 0.00996(13) 0.62670(8) 0.75861(7) 0.0171(2) Uani 1 1 d . . . . .
C29 C 0.04870(14) 0.71506(8) 0.77255(8) 0.0230(3) Uani 1 1 d . . . . .
H29A H 0.064074 0.724141 0.824085 0.034 Uiso 1 1 calc R U . . .
H29B H -0.022698 0.750107 0.752908 0.034 Uiso 1 1 calc R U . . .
H29C H 0.129372 0.727160 0.749521 0.034 Uiso 1 1 calc R U . . .
C30 C -0.01519(15) 0.61305(9) 0.67757(8) 0.0241(3) Uani 1 1 d . . . . .
H30A H -0.089709 0.646231 0.658799 0.036 Uiso 1 1 calc R U . . .
H30B H -0.035587 0.556296 0.668305 0.036 Uiso 1 1 calc R U . . .
H30C H 0.063707 0.627955 0.654032 0.036 Uiso 1 1 calc R U . . .
C31 C -0.11889(13) 0.61087(9) 0.79315(8) 0.0225(3) Uani 1 1 d . . . . .
H31A H -0.145437 0.554795 0.785143 0.034 Uiso 1 1 calc R U . . .
H31B H -0.188055 0.646441 0.771815 0.034 Uiso 1 1 calc R U . . .
H31C H -0.105549 0.621242 0.844569 0.034 Uiso 1 1 calc R U . . .
C32 C 0.18424(15) 0.39911(9) 0.92661(8) 0.0251(3) Uani 1 1 d . . . . .
C33 C 0.23501(17) 0.31744(9) 0.90169(9) 0.0307(3) Uani 1 1 d . . . . .
H33A H 0.190878 0.304054 0.854866 0.046 Uiso 1 1 calc R U . . .
H33B H 0.216030 0.275805 0.936247 0.046 Uiso 1 1 calc R U . . .
H33C H 0.330400 0.320543 0.898093 0.046 Uiso 1 1 calc R U . . .
C34 C 0.26149(18) 0.42246(10) 0.99707(8) 0.0335(4) Uani 1 1 d . . . . .
H34A H 0.354775 0.429504 0.989148 0.050 Uiso 1 1 calc R U . . .
H34B H 0.252685 0.379940 1.032428 0.050 Uiso 1 1 calc R U . . .
H34C H 0.226392 0.472851 1.014671 0.050 Uiso 1 1 calc R U . . .
C35 C 0.03884(17) 0.38924(12) 0.93984(12) 0.0444(5) Uani 1 1 d . . . . .
H35A H 0.005493 0.439686 0.958302 0.067 Uiso 1 1 calc R U . . .
H35B H 0.029733 0.346306 0.974766 0.067 Uiso 1 1 calc R U . . .
H35C H -0.011894 0.375400 0.894915 0.067 Uiso 1 1 calc R U . . .
C17 C 0.21141(14) 0.71574(9) 0.48299(8) 0.0226(3) Uani 1 1 d . . . . .
H17A H 0.208514 0.673322 0.446742 0.034 Uiso 1 1 calc R U . . .
H17B H 0.138737 0.753472 0.471765 0.034 Uiso 1 1 calc R U . . .
H17C H 0.202793 0.691755 0.530007 0.034 Uiso 1 1 calc R U . . .
C16 C 0.34832(15) 0.82720(8) 0.54038(8) 0.0221(3) Uani 1 1 d . . . . .
H16A H 0.345415 0.803085 0.587796 0.033 Uiso 1 1 calc R U . . .
H16B H 0.272579 0.863091 0.530873 0.033 Uiso 1 1 calc R U . . .
H16C H 0.430141 0.857926 0.538656 0.033 Uiso 1 1 calc R U . . .
C15 C 0.35083(15) 0.80107(9) 0.41082(8) 0.0252(3) Uani 1 1 d . . . . .
H15A H 0.433672 0.831035 0.410572 0.038 Uiso 1 1 calc R U . . .
H15B H 0.276323 0.838017 0.401905 0.038 Uiso 1 1 calc R U . . .
H15C H 0.347246 0.759955 0.373384 0.038 Uiso 1 1 calc R U . . .
C20A C 0.8935(2) 0.6493(2) 0.44273(15) 0.0384(7) Uani 0.65 1 d . . P A 1
H20A H 0.960250 0.636642 0.409740 0.058 Uiso 0.65 1 calc R U P A 1
H20B H 0.920672 0.627186 0.489982 0.058 Uiso 0.65 1 calc R U P A 1
H20C H 0.884130 0.707747 0.446291 0.058 Uiso 0.65 1 calc R U P A 1
C21A C 0.7242(3) 0.65459(19) 0.34094(13) 0.0363(6) Uani 0.65 1 d . . P A 1
H21A H 0.722938 0.713272 0.344848 0.055 Uiso 0.65 1 calc R U P A 1
H21B H 0.635193 0.635113 0.326277 0.055 Uiso 0.65 1 calc R U P A 1
H21C H 0.784345 0.638684 0.305317 0.055 Uiso 0.65 1 calc R U P A 1
C19A C 0.7693(3) 0.52586(14) 0.40244(15) 0.0382(7) Uani 0.65 1 d . . P A 1
H19A H 0.826249 0.513384 0.364319 0.057 Uiso 0.65 1 calc R U P A 1
H19B H 0.678519 0.509944 0.387498 0.057 Uiso 0.65 1 calc R U P A 1
H19C H 0.800223 0.496436 0.445796 0.057 Uiso 0.65 1 calc R U P A 1
C20B C 0.8305(6) 0.7050(3) 0.4023(3) 0.0432(13) Uani 0.35 1 d . . P A 2
H20D H 0.768966 0.743914 0.378895 0.065 Uiso 0.35 1 calc R U P A 2
H20E H 0.903433 0.695663 0.372311 0.065 Uiso 0.35 1 calc R U P A 2
H20F H 0.865367 0.726078 0.448739 0.065 Uiso 0.35 1 calc R U P A 2
C19B C 0.8857(6) 0.5698(4) 0.4493(3) 0.0523(17) Uani 0.35 1 d . . P A 2
H19D H 0.915932 0.593307 0.495569 0.079 Uiso 0.35 1 calc R U P A 2
H19E H 0.956696 0.572897 0.417133 0.079 Uiso 0.35 1 calc R U P A 2
H19F H 0.861535 0.513501 0.455844 0.079 Uiso 0.35 1 calc R U P A 2
C21B C 0.7091(6) 0.5876(5) 0.3503(3) 0.0510(16) Uani 0.35 1 d . . P A 2
H21D H 0.677086 0.533132 0.358427 0.076 Uiso 0.35 1 calc R U P A 2
H21E H 0.780922 0.585428 0.318733 0.076 Uiso 0.35 1 calc R U P A 2
H21F H 0.636860 0.620337 0.328142 0.076 Uiso 0.35 1 calc R U P A 2
C19 C 0.7740(16) 0.6161(9) 0.4176(6) 0.017(2) Uani 0.5 1 d . . P A 1

loop_
_atom_site_aniso_label
_atom_site_aniso_U_11
_atom_site_aniso_U_22
_atom_site_aniso_U_33
_atom_site_aniso_U_23
_atom_site_aniso_U_13
_atom_site_aniso_U_12
P1 0.01375(15) 0.01387(14) 0.01370(15) 0.00202(11) 0.00295(11) 0.00166(12)
O1 0.0165(4) 0.0201(4) 0.0143(4) 0.0039(3) 0.0047(3) 0.0046(4)
O2 0.0136(4) 0.0177(4) 0.0167(4) 0.0054(3) 0.0042(3) 0.0017(3)
N1 0.0169(5) 0.0171(5) 0.0152(5) 0.0032(4) 0.0042(4) 0.0050(4)
N2 0.0147(5) 0.0160(5) 0.0162(5) 0.0048(4) 0.0043(4) 0.0029(4)
C1 0.0174(6) 0.0194(6) 0.0210(6) 0.0005(5) 0.0026(5) -0.0002(5)
C2 0.0156(6) 0.0133(5) 0.0166(6) 0.0011(4) 0.0006(5) 0.0007(4)
C3 0.0212(7) 0.0168(6) 0.0205(6) 0.0007(5) 0.0060(5) 0.0036(5)
C4 0.0233(7) 0.0177(6) 0.0281(7) 0.0027(5) 0.0067(6) 0.0069(5)
C5 0.0214(7) 0.0186(6) 0.0279(7) 0.0073(5) 0.0042(6) 0.0051(5)
C6 0.0179(6) 0.0206(6) 0.0223(7) 0.0060(5) 0.0044(5) 0.0024(5)
C7 0.0128(6) 0.0142(5) 0.0194(6) 0.0017(5) 0.0017(5) 0.0006(4)
C8 0.0151(6) 0.0161(6) 0.0142(6) 0.0004(4) 0.0043(5) 0.0002(5)
C9 0.0175(6) 0.0146(5) 0.0145(6) 0.0009(4) 0.0023(5) 0.0005(5)
C10 0.0173(6) 0.0159(5) 0.0186(6) 0.0007(5) 0.0041(5) 0.0017(5)
C11 0.0195(6) 0.0158(6) 0.0175(6) -0.0015(5) 0.0055(5) -0.0021(5)
C12 0.0198(6) 0.0167(6) 0.0145(6) 0.0003(5) 0.0034(5) -0.0010(5)
C13 0.0156(6) 0.0153(5) 0.0145(6) 0.0003(4) 0.0007(5) -0.0006(5)
C14 0.0174(6) 0.0189(6) 0.0144(6) 0.0012(5) 0.0024(5) 0.0024(5)
C18 0.007(3) 0.013(2) 0.028(3) 0.0013(18) -0.0010(16) 0.006(2)
C22 0.0169(6) 0.0136(5) 0.0132(5) 0.0016(4) 0.0023(5) -0.0008(4)
C23 0.0142(6) 0.0154(5) 0.0157(6) 0.0005(4) 0.0033(5) 0.0005(4)
C24 0.0183(6) 0.0180(6) 0.0204(6) 0.0051(5) 0.0036(5) 0.0031(5)
C25 0.0186(6) 0.0178(6) 0.0218(6) 0.0049(5) 0.0048(5) -0.0004(5)
C26 0.0143(6) 0.0183(6) 0.0212(6) 0.0024(5) 0.0047(5) -0.0016(5)
C27 0.0147(6) 0.0140(5) 0.0159(6) -0.0009(4) 0.0008(5) -0.0008(4)
C28 0.0141(6) 0.0161(6) 0.0208(6) 0.0013(5) 0.0007(5) 0.0006(5)
C29 0.0193(7) 0.0161(6) 0.0335(8) 0.0007(5) 0.0012(6) 0.0015(5)
C30 0.0197(7) 0.0304(7) 0.0217(7) 0.0012(6) -0.0023(5) 0.0006(6)
C31 0.0141(6) 0.0243(7) 0.0295(7) 0.0013(6) 0.0040(5) 0.0004(5)
C32 0.0223(7) 0.0244(7) 0.0296(8) 0.0120(6) 0.0081(6) 0.0008(6)
C33 0.0351(9) 0.0216(7) 0.0354(9) 0.0094(6) 0.0025(7) -0.0023(6)
C34 0.0436(10) 0.0343(8) 0.0238(8) 0.0089(6) 0.0104(7) 0.0044(7)
C35 0.0281(9) 0.0465(10) 0.0607(13) 0.0338(9) 0.0172(8) 0.0029(8)
C17 0.0179(7) 0.0278(7) 0.0220(7) 0.0006(6) 0.0004(5) 0.0009(5)
C16 0.0267(7) 0.0191(6) 0.0206(7) -0.0004(5) 0.0013(6) 0.0040(5)
C15 0.0269(8) 0.0303(7) 0.0188(7) 0.0078(6) 0.0037(6) 0.0076(6)
C20A 0.0208(12) 0.0644(19) 0.0315(13) -0.0155(13) 0.0113(10) -0.0137(12)
C21A 0.0371(15) 0.0526(17) 0.0215(12) 0.0104(11) 0.0153(11) 0.0154(13)
C19A 0.0571(18) 0.0222(11) 0.0399(15) -0.0060(10) 0.0310(14) 0.0019(11)
C20B 0.039(3) 0.039(3) 0.056(3) -0.003(3) 0.029(3) -0.006(2)
C19B 0.046(3) 0.070(4) 0.046(3) 0.022(3) 0.032(3) 0.031(3)
C21B 0.037(3) 0.082(5) 0.036(3) -0.030(3) 0.013(2) -0.008(3)
C19 0.015(5) 0.026(3) 0.010(2) 0.0058(17) 0.010(3) 0.009(2)

_geom_special_details            
;
 All esds (except the esd in the dihedral angle between two l.s. planes)
 are estimated using the full covariance matrix.  The cell esds are taken
 into account individually in the estimation of esds in distances, angles
 and torsion angles; correlations between esds in cell parameters are only
 used when they are defined by crystal symmetry.  An approximate (isotropic)
 treatment of cell esds is used for estimating esds involving l.s. planes.
;
loop_
_geom_bond_atom_site_label_1
_geom_bond_atom_site_label_2
_geom_bond_distance
_geom_bond_site_symmetry_2
_geom_bond_publ_flag
P1 O1 1.6776(9) . ?
P1 O2 1.6616(10) . ?
P1 N1 1.7365(11) . ?
P1 N2 1.7518(11) . ?
P1 C1 1.7956(14) . ?
O1 C8 1.3772(15) . ?
O2 C22 1.3802(15) . ?
N1 C2 1.3940(16) . ?
N1 C9 1.4024(16) . ?
N2 C7 1.3974(16) . ?
N2 C23 1.4034(16) . ?
C1 H1A 0.9800 . ?
C1 H1B 0.9800 . ?
C1 H1C 0.9800 . ?
C2 C3 1.3862(18) . ?
C2 C7 1.4060(18) . ?
C3 H3 0.9500 . ?
C3 C4 1.3934(19) . ?
C4 H4 0.9500 . ?
C4 C5 1.383(2) . ?
C5 H5 0.9500 . ?
C5 C6 1.3957(19) . ?
C6 H6 0.9500 . ?
C6 C7 1.3863(18) . ?
C8 C9 1.3945(18) . ?
C8 C13 1.3857(17) . ?
C9 C10 1.3814(18) . ?
C10 H10 0.9500 . ?
C10 C11 1.3992(18) . ?
C11 C12 1.3965(19) . ?
C11 C18 1.482(13) . ?
C11 C19 1.595(12) . ?
C12 H12 0.9500 . ?
C12 C13 1.4060(18) . ?
C13 C14 1.5309(18) . ?
C14 C17 1.5362(19) . ?
C14 C16 1.5342(19) . ?
C14 C15 1.5340(18) . ?
C18 C20B 1.626(14) . ?
C18 C19B 1.679(18) . ?
C18 C21B 1.357(14) . ?
C22 C23 1.3946(18) . ?
C22 C27 1.3858(18) . ?
C23 C24 1.3813(18) . ?
C24 H24 0.9500 . ?
C24 C25 1.4015(19) . ?
C25 C26 1.3952(19) . ?
C25 C32 1.5376(19) . ?
C26 H26 0.9500 . ?
C26 C27 1.4057(17) . ?
C27 C28 1.5332(18) . ?
C28 C29 1.5398(18) . ?
C28 C30 1.5402(19) . ?
C28 C31 1.5331(19) . ?
C29 H29A 0.9800 . ?
C29 H29B 0.9800 . ?
C29 H29C 0.9800 . ?
C30 H30A 0.9800 . ?
C30 H30B 0.9800 . ?
C30 H30C 0.9800 . ?
C31 H31A 0.9800 . ?
C31 H31B 0.9800 . ?
C31 H31C 0.9800 . ?
C32 C33 1.541(2) . ?
C32 C34 1.533(2) . ?
C32 C35 1.529(2) . ?
C33 H33A 0.9800 . ?
C33 H33B 0.9800 . ?
C33 H33C 0.9800 . ?
C34 H34A 0.9800 . ?
C34 H34B 0.9800 . ?
C34 H34C 0.9800 . ?
C35 H35A 0.9800 . ?
C35 H35B 0.9800 . ?
C35 H35C 0.9800 . ?
C17 H17A 0.9800 . ?
C17 H17B 0.9800 . ?
C17 H17C 0.9800 . ?
C16 H16A 0.9800 . ?
C16 H16B 0.9800 . ?
C16 H16C 0.9800 . ?
C15 H15A 0.9800 . ?
C15 H15B 0.9800 . ?
C15 H15C 0.9800 . ?
C20A H20A 0.9800 . ?
C20A H20B 0.9800 . ?
C20A H20C 0.9800 . ?
C20A C19 1.383(16) . ?
C21A H21A 0.9800 . ?
C21A H21B 0.9800 . ?
C21A H21C 0.9800 . ?
C21A C19 1.620(14) . ?
C19A H19A 0.9800 . ?
C19A H19B 0.9800 . ?
C19A H19C 0.9800 . ?
C19A C19 1.528(14) . ?
C20B H20D 0.9800 . ?
C20B H20E 0.9800 . ?
C20B H20F 0.9800 . ?
C19B H19D 0.9800 . ?
C19B H19E 0.9800 . ?
C19B H19F 0.9800 . ?
C21B H21D 0.9800 . ?
C21B H21E 0.9800 . ?
C21B H21F 0.9800 . ?

loop_
_geom_angle_atom_site_label_1
_geom_angle_atom_site_label_2
_geom_angle_atom_site_label_3
_geom_angle
_geom_angle_site_symmetry_1
_geom_angle_site_symmetry_3
_geom_angle_publ_flag
O1 P1 N1 88.27(5) . . ?
O1 P1 N2 157.35(5) . . ?
O1 P1 C1 98.83(6) . . ?
O2 P1 O1 84.94(5) . . ?
O2 P1 N1 149.57(5) . . ?
O2 P1 N2 88.64(5) . . ?
O2 P1 C1 104.26(6) . . ?
N1 P1 N2 86.34(5) . . ?
N1 P1 C1 106.08(6) . . ?
N2 P1 C1 103.81(6) . . ?
C8 O1 P1 114.24(8) . . ?
C22 O2 P1 115.84(8) . . ?
C2 N1 P1 116.54(9) . . ?
C2 N1 C9 129.82(11) . . ?
C9 N1 P1 113.58(9) . . ?
C7 N2 P1 115.39(8) . . ?
C7 N2 C23 126.88(11) . . ?
C23 N2 P1 113.76(8) . . ?
P1 C1 H1A 109.5 . . ?
P1 C1 H1B 109.5 . . ?
P1 C1 H1C 109.5 . . ?
H1A C1 H1B 109.5 . . ?
H1A C1 H1C 109.5 . . ?
H1B C1 H1C 109.5 . . ?
N1 C2 C7 110.29(11) . . ?
C3 C2 N1 129.42(12) . . ?
C3 C2 C7 120.28(12) . . ?
C2 C3 H3 120.5 . . ?
C2 C3 C4 118.91(12) . . ?
C4 C3 H3 120.5 . . ?
C3 C4 H4 119.6 . . ?
C5 C4 C3 120.79(13) . . ?
C5 C4 H4 119.6 . . ?
C4 C5 H5 119.7 . . ?
C4 C5 C6 120.60(13) . . ?
C6 C5 H5 119.7 . . ?
C5 C6 H6 120.5 . . ?
C7 C6 C5 118.93(13) . . ?
C7 C6 H6 120.5 . . ?
N2 C7 C2 110.77(11) . . ?
C6 C7 N2 128.93(12) . . ?
C6 C7 C2 120.30(12) . . ?
O1 C8 C9 112.78(11) . . ?
O1 C8 C13 124.54(11) . . ?
C13 C8 C9 122.67(12) . . ?
C8 C9 N1 108.68(11) . . ?
C10 C9 N1 130.72(12) . . ?
C10 C9 C8 120.60(12) . . ?
C9 C10 H10 120.5 . . ?
C9 C10 C11 119.04(12) . . ?
C11 C10 H10 120.5 . . ?
C10 C11 C18 122.9(6) . . ?
C10 C11 C19 116.1(5) . . ?
C12 C11 C10 118.85(12) . . ?
C12 C11 C18 118.3(6) . . ?
C12 C11 C19 125.0(5) . . ?
C11 C12 H12 118.3 . . ?
C11 C12 C13 123.38(12) . . ?
C13 C12 H12 118.3 . . ?
C8 C13 C12 115.44(12) . . ?
C8 C13 C14 121.32(11) . . ?
C12 C13 C14 123.24(11) . . ?
C13 C14 C17 109.66(11) . . ?
C13 C14 C16 109.85(11) . . ?
C13 C14 C15 111.79(11) . . ?
C16 C14 C17 109.67(11) . . ?
C15 C14 C17 108.24(11) . . ?
C15 C14 C16 107.58(11) . . ?
C11 C18 C20B 108.3(8) . . ?
C11 C18 C19B 109.7(8) . . ?
C20B C18 C19B 96.5(9) . . ?
C21B C18 C11 118.7(11) . . ?
C21B C18 C20B 111.4(9) . . ?
C21B C18 C19B 110.1(10) . . ?
O2 C22 C23 112.64(11) . . ?
O2 C22 C27 124.16(11) . . ?
C27 C22 C23 123.13(11) . . ?
C22 C23 N2 109.10(11) . . ?
C24 C23 N2 130.72(12) . . ?
C24 C23 C22 120.13(12) . . ?
C23 C24 H24 120.4 . . ?
C23 C24 C25 119.22(12) . . ?
C25 C24 H24 120.4 . . ?
C24 C25 C32 118.39(12) . . ?
C26 C25 C24 118.90(12) . . ?
C26 C25 C32 122.70(12) . . ?
C25 C26 H26 118.3 . . ?
C25 C26 C27 123.33(12) . . ?
C27 C26 H26 118.3 . . ?
C22 C27 C26 115.28(12) . . ?
C22 C27 C28 121.98(11) . . ?
C26 C27 C28 122.74(11) . . ?
C27 C28 C29 109.32(11) . . ?
C27 C28 C30 110.02(11) . . ?
C29 C28 C30 109.18(11) . . ?
C31 C28 C27 111.96(11) . . ?
C31 C28 C29 107.95(11) . . ?
C31 C28 C30 108.36(11) . . ?
C28 C29 H29A 109.5 . . ?
C28 C29 H29B 109.5 . . ?
C28 C29 H29C 109.5 . . ?
H29A C29 H29B 109.5 . . ?
H29A C29 H29C 109.5 . . ?
H29B C29 H29C 109.5 . . ?
C28 C30 H30A 109.5 . . ?
C28 C30 H30B 109.5 . . ?
C28 C30 H30C 109.5 . . ?
H30A C30 H30B 109.5 . . ?
H30A C30 H30C 109.5 . . ?
H30B C30 H30C 109.5 . . ?
C28 C31 H31A 109.5 . . ?
C28 C31 H31B 109.5 . . ?
C28 C31 H31C 109.5 . . ?
H31A C31 H31B 109.5 . . ?
H31A C31 H31C 109.5 . . ?
H31B C31 H31C 109.5 . . ?
C25 C32 C33 109.32(12) . . ?
C34 C32 C25 109.53(12) . . ?
C34 C32 C33 108.99(13) . . ?
C35 C32 C25 112.29(12) . . ?
C35 C32 C33 107.92(14) . . ?
C35 C32 C34 108.73(14) . . ?
C32 C33 H33A 109.5 . . ?
C32 C33 H33B 109.5 . . ?
C32 C33 H33C 109.5 . . ?
H33A C33 H33B 109.5 . . ?
H33A C33 H33C 109.5 . . ?
H33B C33 H33C 109.5 . . ?
C32 C34 H34A 109.5 . . ?
C32 C34 H34B 109.5 . . ?
C32 C34 H34C 109.5 . . ?
H34A C34 H34B 109.5 . . ?
H34A C34 H34C 109.5 . . ?
H34B C34 H34C 109.5 . . ?
C32 C35 H35A 109.5 . . ?
C32 C35 H35B 109.5 . . ?
C32 C35 H35C 109.5 . . ?
H35A C35 H35B 109.5 . . ?
H35A C35 H35C 109.5 . . ?
H35B C35 H35C 109.5 . . ?
C14 C17 H17A 109.5 . . ?
C14 C17 H17B 109.5 . . ?
C14 C17 H17C 109.5 . . ?
H17A C17 H17B 109.5 . . ?
H17A C17 H17C 109.5 . . ?
H17B C17 H17C 109.5 . . ?
C14 C16 H16A 109.5 . . ?
C14 C16 H16B 109.5 . . ?
C14 C16 H16C 109.5 . . ?
H16A C16 H16B 109.5 . . ?
H16A C16 H16C 109.5 . . ?
H16B C16 H16C 109.5 . . ?
C14 C15 H15A 109.5 . . ?
C14 C15 H15B 109.5 . . ?
C14 C15 H15C 109.5 . . ?
H15A C15 H15B 109.5 . . ?
H15A C15 H15C 109.5 . . ?
H15B C15 H15C 109.5 . . ?
H20A C20A H20B 109.5 . . ?
H20A C20A H20C 109.5 . . ?
H20B C20A H20C 109.5 . . ?
C19 C20A H20A 109.5 . . ?
C19 C20A H20B 109.5 . . ?
C19 C20A H20C 109.5 . . ?
H21A C21A H21B 109.5 . . ?
H21A C21A H21C 109.5 . . ?
H21B C21A H21C 109.5 . . ?
C19 C21A H21A 109.5 . . ?
C19 C21A H21B 109.5 . . ?
C19 C21A H21C 109.5 . . ?
H19A C19A H19B 109.5 . . ?
H19A C19A H19C 109.5 . . ?
H19B C19A H19C 109.5 . . ?
C19 C19A H19A 109.5 . . ?
C19 C19A H19B 109.5 . . ?
C19 C19A H19C 109.5 . . ?
C18 C20B H20D 109.5 . . ?
C18 C20B H20E 109.5 . . ?
C18 C20B H20F 109.5 . . ?
H20D C20B H20E 109.5 . . ?
H20D C20B H20F 109.5 . . ?
H20E C20B H20F 109.5 . . ?
C18 C19B H19D 109.5 . . ?
C18 C19B H19E 109.5 . . ?
C18 C19B H19F 109.5 . . ?
H19D C19B H19E 109.5 . . ?
H19D C19B H19F 109.5 . . ?
H19E C19B H19F 109.5 . . ?
C18 C21B H21D 109.5 . . ?
C18 C21B H21E 109.5 . . ?
C18 C21B H21F 109.5 . . ?
H21D C21B H21E 109.5 . . ?
H21D C21B H21F 109.5 . . ?
H21E C21B H21F 109.5 . . ?
C11 C19 C21A 105.8(10) . . ?
C20A C19 C11 112.7(8) . . ?
C20A C19 C21A 110.3(8) . . ?
C20A C19 C19A 118.0(11) . . ?
C19A C19 C11 106.2(7) . . ?
C19A C19 C21A 102.7(7) . . ?

loop_
_geom_torsion_atom_site_label_1
_geom_torsion_atom_site_label_2
_geom_torsion_atom_site_label_3
_geom_torsion_atom_site_label_4
_geom_torsion
_geom_torsion_site_symmetry_1
_geom_torsion_site_symmetry_2
_geom_torsion_site_symmetry_3
_geom_torsion_site_symmetry_4
_geom_torsion_publ_flag
P1 O1 C8 C9 11.55(14) . . . . ?
P1 O1 C8 C13 -169.49(10) . . . . ?
P1 O2 C22 C23 -0.82(14) . . . . ?
P1 O2 C22 C27 -177.71(10) . . . . ?
P1 N1 C2 C3 -178.83(12) . . . . ?
P1 N1 C2 C7 1.91(14) . . . . ?
P1 N1 C9 C8 -10.09(14) . . . . ?
P1 N1 C9 C10 169.11(12) . . . . ?
P1 N2 C7 C2 -8.34(14) . . . . ?
P1 N2 C7 C6 171.11(12) . . . . ?
P1 N2 C23 C22 1.25(13) . . . . ?
P1 N2 C23 C24 178.48(12) . . . . ?
O1 P1 O2 C22 159.53(9) . . . . ?
O1 P1 N1 C2 -163.40(10) . . . . ?
O1 P1 N1 C9 13.97(9) . . . . ?
O1 P1 N2 C7 84.36(16) . . . . ?
O1 P1 N2 C23 -74.83(16) . . . . ?
O1 C8 C9 N1 -0.64(15) . . . . ?
O1 C8 C9 C10 -179.93(11) . . . . ?
O1 C8 C13 C12 -178.60(12) . . . . ?
O1 C8 C13 C14 1.7(2) . . . . ?
O2 P1 O1 C8 -164.62(9) . . . . ?
O2 P1 N1 C2 -86.44(13) . . . . ?
O2 P1 N1 C9 90.93(13) . . . . ?
O2 P1 N2 C7 157.74(10) . . . . ?
O2 P1 N2 C23 -1.44(9) . . . . ?
O2 C22 C23 N2 -0.30(15) . . . . ?
O2 C22 C23 C24 -177.88(11) . . . . ?
O2 C22 C27 C26 177.22(11) . . . . ?
O2 C22 C27 C28 -2.92(19) . . . . ?
N1 P1 O1 C8 -14.31(9) . . . . ?
N1 P1 O2 C22 81.69(13) . . . . ?
N1 P1 N2 C7 7.76(10) . . . . ?
N1 P1 N2 C23 -151.42(10) . . . . ?
N1 C2 C3 C4 176.72(13) . . . . ?
N1 C2 C7 N2 3.96(15) . . . . ?
N1 C2 C7 C6 -175.54(12) . . . . ?
N1 C9 C10 C11 178.98(13) . . . . ?
N2 P1 O1 C8 -90.53(15) . . . . ?
N2 P1 O2 C22 1.27(9) . . . . ?
N2 P1 N1 C2 -5.41(10) . . . . ?
N2 P1 N1 C9 171.96(10) . . . . ?
N2 C23 C24 C25 -175.85(13) . . . . ?
C1 P1 O1 C8 91.70(9) . . . . ?
C1 P1 O2 C22 -102.63(9) . . . . ?
C1 P1 N1 C2 97.91(10) . . . . ?
C1 P1 N1 C9 -84.71(10) . . . . ?
C1 P1 N2 C7 -97.91(10) . . . . ?
C1 P1 N2 C23 102.91(10) . . . . ?
C2 N1 C9 C8 166.86(13) . . . . ?
C2 N1 C9 C10 -13.9(2) . . . . ?
C2 C3 C4 C5 0.7(2) . . . . ?
C3 C2 C7 N2 -175.37(12) . . . . ?
C3 C2 C7 C6 5.1(2) . . . . ?
C3 C4 C5 C6 1.8(2) . . . . ?
C4 C5 C6 C7 -0.8(2) . . . . ?
C5 C6 C7 N2 177.98(13) . . . . ?
C5 C6 C7 C2 -2.6(2) . . . . ?
C7 N2 C23 C22 -155.09(12) . . . . ?
C7 N2 C23 C24 22.1(2) . . . . ?
C7 C2 C3 C4 -4.1(2) . . . . ?
C8 C9 C10 C11 -1.91(19) . . . . ?
C8 C13 C14 C17 -61.47(16) . . . . ?
C8 C13 C14 C16 59.12(16) . . . . ?
C8 C13 C14 C15 178.48(12) . . . . ?
C9 N1 C2 C3 4.3(2) . . . . ?
C9 N1 C2 C7 -174.95(13) . . . . ?
C9 C8 C13 C12 0.26(19) . . . . ?
C9 C8 C13 C14 -179.43(12) . . . . ?
C9 C10 C11 C12 1.37(19) . . . . ?
C9 C10 C11 C18 -177.1(6) . . . . ?
C9 C10 C11 C19 179.8(6) . . . . ?
C10 C11 C12 C13 0.0(2) . . . . ?
C10 C11 C18 C20B -116.2(8) . . . . ?
C10 C11 C18 C19B -12.1(10) . . . . ?
C10 C11 C18 C21B 115.5(11) . . . . ?
C10 C11 C19 C20A -70.1(10) . . . . ?
C10 C11 C19 C21A 169.3(4) . . . . ?
C10 C11 C19 C19A 60.6(9) . . . . ?
C11 C12 C13 C8 -0.80(19) . . . . ?
C11 C12 C13 C14 178.89(12) . . . . ?
C12 C11 C18 C20B 65.3(10) . . . . ?
C12 C11 C18 C19B 169.4(5) . . . . ?
C12 C11 C18 C21B -63.0(12) . . . . ?
C12 C11 C19 C20A 108.2(9) . . . . ?
C12 C11 C19 C21A -12.4(10) . . . . ?
C12 C11 C19 C19A -121.1(7) . . . . ?
C12 C13 C14 C17 118.86(13) . . . . ?
C12 C13 C14 C16 -120.55(13) . . . . ?
C12 C13 C14 C15 -1.20(18) . . . . ?
C13 C8 C9 N1 -179.62(12) . . . . ?
C13 C8 C9 C10 1.1(2) . . . . ?
C18 C11 C12 C13 178.6(6) . . . . ?
C22 C23 C24 C25 1.1(2) . . . . ?
C22 C27 C28 C29 -58.83(16) . . . . ?
C22 C27 C28 C30 61.05(16) . . . . ?
C22 C27 C28 C31 -178.39(12) . . . . ?
C23 N2 C7 C2 147.66(13) . . . . ?
C23 N2 C7 C6 -32.9(2) . . . . ?
C23 C22 C27 C26 0.65(18) . . . . ?
C23 C22 C27 C28 -179.49(12) . . . . ?
C23 C24 C25 C26 -1.1(2) . . . . ?
C23 C24 C25 C32 179.34(13) . . . . ?
C24 C25 C26 C27 0.8(2) . . . . ?
C24 C25 C32 C33 -52.13(18) . . . . ?
C24 C25 C32 C34 67.23(17) . . . . ?
C24 C25 C32 C35 -171.87(15) . . . . ?
C25 C26 C27 C22 -0.59(19) . . . . ?
C25 C26 C27 C28 179.55(13) . . . . ?
C26 C25 C32 C33 128.30(15) . . . . ?
C26 C25 C32 C34 -112.34(16) . . . . ?
C26 C25 C32 C35 8.6(2) . . . . ?
C26 C27 C28 C29 121.02(13) . . . . ?
C26 C27 C28 C30 -119.10(14) . . . . ?
C26 C27 C28 C31 1.45(17) . . . . ?
C27 C22 C23 N2 176.62(12) . . . . ?
C27 C22 C23 C24 -1.0(2) . . . . ?
C32 C25 C26 C27 -179.61(13) . . . . ?
C19 C11 C12 C13 -178.3(6) . . . . ?

_shelx_res_file                  
;
TITL rom167_0m_a.res in P2(1)/c
    rom167_0m_a.res
    created by SHELXL-2017/1 at 14:34:32 on 28-Oct-2021
REM Old TITL rom167_0m in P2(1)/c
REM SHELXT solution in P2(1)/c
REM R1 0.142, Rweak 0.005, Alpha 0.039, Orientation as input
REM Formula found by SHELXT: C35 N2 O2 P
CELL 0.71073 10.1764 16.6491 18.7925 90 94.728 90
ZERR 4 0.0004 0.0007 0.0008 0 0.001 0
LATT 1
SYMM -X,0.5+Y,0.5-Z
SFAC C H N O P
UNIT 140 188 8 8 4

L.S. 10
PLAN  8
SIZE 0.094 0.166 0.5
TEMP -173(2)
CONF
BOND $H
LIST 6
MORE -1
fmap 2
acta
OMIT -1 1 4
OMIT -2 1 3
OMIT 0 1 1
OMIT -2 1 6
OMIT -3 1 5
OMIT -1 1 1
OMIT -3 1 8
OMIT -1 0 2
OMIT -2 0 4
OMIT -2 6 1
OMIT -3 0 4
OMIT -2 2 5
OMIT 0 6 3
OMIT -1 2 1
OMIT 2 0 0
OMIT 3 1 3
OMIT 1 1 0
OMIT -1 2 3
OMIT 1 2 1
OMIT -1 3 10
OMIT 2 1 1
OMIT -2 3 3
OMIT -2 1 5
OMIT -2 3 2
OMIT -3 0 2
OMIT 2 0 6
OMIT 2 5 1
OMIT 0 1 2
OMIT -4 1 4
OMIT -2 1 2
OMIT -3 2 7
OMIT 3 1 5
OMIT -2 4 6
OMIT -4 1 9
OMIT -3 1 1
OMIT 3 0 4
OMIT -6 1 10
OMIT -4 0 8
OMIT 0 6 0
OMIT -3 2 9
OMIT 0 0 12
OMIT 4 0 2
OMIT -1 3 4
OMIT 1 1 3
OMIT -3 1 4
OMIT -3 0 6
OMIT 2 5 5
OMIT 2 1 5
OMIT -3 3 9
OMIT 1 2 5
OMIT 3 3 12
OMIT 1 5 9
OMIT 0 6 6
OMIT -2 0 8
OMIT 6 6 0
OMIT -1 1 2
OMIT -1 3 6
OMIT -1 2 6
OMIT -5 2 10
OMIT -3 2 10
OMIT 0 5 5
OMIT 4 4 4
OMIT -2 7 2
OMIT 2 6 5
OMIT -3 7 2
REM <olex2.extras>
REM <HklSrc "%.\\rom167_0m_a.hkl">
REM </olex2.extras>

WGHT    0.050600    0.980300
FVAR       0.37495
P1    5    0.440004    0.621794    0.694460    11.00000    0.01375    0.01387 =
         0.01370    0.00202    0.00295    0.00166
O1    4    0.385313    0.665401    0.617149    11.00000    0.01652    0.02014 =
         0.01433    0.00385    0.00473    0.00460
O2    4    0.284258    0.628334    0.714340    11.00000    0.01365    0.01767 =
         0.01671    0.00541    0.00423    0.00174
N1    3    0.559971    0.574141    0.649174    11.00000    0.01694    0.01707 =
         0.01521    0.00318    0.00423    0.00498
N2    3    0.463876    0.544961    0.757896    11.00000    0.01468    0.01603 =
         0.01618    0.00482    0.00427    0.00291
C1    1    0.519052    0.707248    0.737715    11.00000    0.01739    0.01943 =
         0.02104    0.00046    0.00262   -0.00018
AFIX 137
H1A   2    0.583896    0.729464    0.707331    11.00000   -1.50000
H1B   2    0.563646    0.690713    0.783588    11.00000   -1.50000
H1C   2    0.452756    0.748206    0.745834    11.00000   -1.50000
AFIX   0
C2    1    0.622685    0.508516    0.683228    11.00000    0.01564    0.01334 =
         0.01658    0.00112    0.00060    0.00066
C3    1    0.722400    0.460210    0.660963    11.00000    0.02119    0.01678 =
         0.02048    0.00073    0.00603    0.00361
AFIX  43
H3    2    0.754698    0.468044    0.615462    11.00000   -1.20000
AFIX   0
C4    1    0.774483    0.399975    0.706414    11.00000    0.02331    0.01771 =
         0.02806    0.00273    0.00673    0.00689
AFIX  43
H4    2    0.843493    0.366898    0.691895    11.00000   -1.20000
AFIX   0
C5    1    0.726934    0.387770    0.772385    11.00000    0.02136    0.01857 =
         0.02786    0.00725    0.00425    0.00508
AFIX  43
H5    2    0.765277    0.347460    0.803285    11.00000   -1.20000
AFIX   0
C6    1    0.623104    0.434136    0.793999    11.00000    0.01787    0.02056 =
         0.02229    0.00599    0.00445    0.00239
AFIX  43
H6    2    0.589744    0.425237    0.839085    11.00000   -1.20000
AFIX   0
C7    1    0.569437    0.493385    0.748616    11.00000    0.01278    0.01423 =
         0.01938    0.00167    0.00172    0.00058
C8    1    0.471172    0.660075    0.564401    11.00000    0.01513    0.01607 =
         0.01424    0.00038    0.00428    0.00022
C9    1    0.574430    0.606559    0.581385    11.00000    0.01747    0.01463 =
         0.01451    0.00088    0.00228    0.00045
C10   1    0.670001    0.593821    0.534506    11.00000    0.01729    0.01593 =
         0.01859    0.00065    0.00415    0.00171
AFIX  43
H10   2    0.741723    0.558576    0.546779    11.00000   -1.20000
AFIX   0
C11   1    0.659646    0.633579    0.468685    11.00000    0.01947    0.01579 =
         0.01750   -0.00151    0.00546   -0.00206
C12   1    0.554403    0.686264    0.453146    11.00000    0.01982    0.01673 =
         0.01449    0.00026    0.00335   -0.00103
AFIX  43
H12   2    0.548117    0.713015    0.408342    11.00000   -1.20000
AFIX   0
C13   1    0.457267    0.701756    0.500399    11.00000    0.01555    0.01535 =
         0.01448    0.00028    0.00072   -0.00058
C14   1    0.343368    0.760669    0.483734    11.00000    0.01741    0.01887 =
         0.01436    0.00121    0.00235    0.00243
PART 2
C18   1    0.753932    0.620836    0.413698    10.50000    0.00685    0.01348 =
         0.02772    0.00125   -0.00102    0.00551
PART 0
C22   1    0.248294    0.577228    0.767207    11.00000    0.01692    0.01361 =
         0.01315    0.00165    0.00225   -0.00076
C23   1    0.351625    0.527872    0.793852    11.00000    0.01418    0.01537 =
         0.01570    0.00051    0.00331    0.00055
C24   1    0.331205    0.471231    0.845506    11.00000    0.01830    0.01799 =
         0.02036    0.00506    0.00364    0.00305
AFIX  43
H24   2    0.401721    0.438153    0.864417    11.00000   -1.20000
AFIX   0
C25   1    0.205231    0.463138    0.869687    11.00000    0.01865    0.01781 =
         0.02175    0.00495    0.00481   -0.00035
C26   1    0.104435    0.513602    0.841652    11.00000    0.01429    0.01832 =
         0.02124    0.00242    0.00474   -0.00163
AFIX  43
H26   2    0.019648    0.508176    0.858812    11.00000   -1.20000
AFIX   0
C27   1    0.121962    0.572067    0.789303    11.00000    0.01472    0.01399 =
         0.01587   -0.00089    0.00084   -0.00084
C28   1    0.009960    0.626700    0.758608    11.00000    0.01410    0.01611 =
         0.02084    0.00126    0.00066    0.00059
C29   1    0.048698    0.715058    0.772548    11.00000    0.01928    0.01609 =
         0.03345    0.00073    0.00119    0.00150
AFIX 137
H29A  2    0.064074    0.724141    0.824085    11.00000   -1.50000
H29B  2   -0.022698    0.750107    0.752908    11.00000   -1.50000
H29C  2    0.129372    0.727160    0.749521    11.00000   -1.50000
AFIX   0
C30   1   -0.015195    0.613055    0.677567    11.00000    0.01973    0.03035 =
         0.02166    0.00124   -0.00229    0.00059
AFIX 137
H30A  2   -0.089709    0.646231    0.658799    11.00000   -1.50000
H30B  2   -0.035587    0.556296    0.668305    11.00000   -1.50000
H30C  2    0.063707    0.627955    0.654032    11.00000   -1.50000
AFIX   0
C31   1   -0.118892    0.610866    0.793149    11.00000    0.01408    0.02427 =
         0.02951    0.00127    0.00397    0.00043
AFIX 137
H31A  2   -0.145437    0.554795    0.785143    11.00000   -1.50000
H31B  2   -0.188055    0.646441    0.771815    11.00000   -1.50000
H31C  2   -0.105549    0.621242    0.844569    11.00000   -1.50000
AFIX   0
C32   1    0.184237    0.399106    0.926614    11.00000    0.02232    0.02435 =
         0.02959    0.01205    0.00815    0.00080
C33   1    0.235007    0.317445    0.901686    11.00000    0.03513    0.02162 =
         0.03536    0.00939    0.00248   -0.00229
AFIX 137
H33A  2    0.190878    0.304054    0.854866    11.00000   -1.50000
H33B  2    0.216030    0.275805    0.936247    11.00000   -1.50000
H33C  2    0.330400    0.320543    0.898093    11.00000   -1.50000
AFIX   0
C34   1    0.261491    0.422456    0.997071    11.00000    0.04358    0.03429 =
         0.02382    0.00886    0.01037    0.00441
AFIX 137
H34A  2    0.354775    0.429504    0.989148    11.00000   -1.50000
H34B  2    0.252685    0.379940    1.032428    11.00000   -1.50000
H34C  2    0.226392    0.472851    1.014671    11.00000   -1.50000
AFIX   0
C35   1    0.038836    0.389238    0.939837    11.00000    0.02811    0.04650 =
         0.06074    0.03383    0.01719    0.00294
AFIX 137
H35A  2    0.005493    0.439686    0.958302    11.00000   -1.50000
H35B  2    0.029733    0.346306    0.974766    11.00000   -1.50000
H35C  2   -0.011894    0.375400    0.894915    11.00000   -1.50000
AFIX   0
C17   1    0.211408    0.715737    0.482995    11.00000    0.01791    0.02782 =
         0.02195    0.00060    0.00040    0.00091
AFIX 137
H17A  2    0.208514    0.673322    0.446742    11.00000   -1.50000
H17B  2    0.138737    0.753472    0.471765    11.00000   -1.50000
H17C  2    0.202793    0.691755    0.530007    11.00000   -1.50000
AFIX   0
C16   1    0.348324    0.827202    0.540381    11.00000    0.02665    0.01905 =
         0.02060   -0.00039    0.00128    0.00400
AFIX 137
H16A  2    0.345415    0.803085    0.587796    11.00000   -1.50000
H16B  2    0.272579    0.863091    0.530873    11.00000   -1.50000
H16C  2    0.430141    0.857926    0.538656    11.00000   -1.50000
AFIX   0
C15   1    0.350826    0.801066    0.410815    11.00000    0.02695    0.03031 =
         0.01875    0.00778    0.00371    0.00762
AFIX 137
H15A  2    0.433672    0.831035    0.410572    11.00000   -1.50000
H15B  2    0.276323    0.838017    0.401905    11.00000   -1.50000
H15C  2    0.347246    0.759955    0.373384    11.00000   -1.50000
AFIX   0
PART 1
C20A  1    0.893472    0.649332    0.442735    10.65000    0.02076    0.06444 =
         0.03148   -0.01549    0.01129   -0.01372
AFIX 137
H20A  2    0.960250    0.636642    0.409740    10.65000   -1.50000
H20B  2    0.920672    0.627186    0.489982    10.65000   -1.50000
H20C  2    0.884130    0.707747    0.446291    10.65000   -1.50000
AFIX   0
C21A  1    0.724204    0.654585    0.340941    10.65000    0.03711    0.05258 =
         0.02147    0.01038    0.01534    0.01537
AFIX 137
H21A  2    0.722938    0.713272    0.344848    10.65000   -1.50000
H21B  2    0.635193    0.635113    0.326277    10.65000   -1.50000
H21C  2    0.784345    0.638684    0.305317    10.65000   -1.50000
AFIX   0
C19A  1    0.769332    0.525865    0.402444    10.65000    0.05708    0.02216 =
         0.03988   -0.00600    0.03102    0.00188
AFIX 137
H19A  2    0.826249    0.513384    0.364319    10.65000   -1.50000
H19B  2    0.678519    0.509944    0.387498    10.65000   -1.50000
H19C  2    0.800223    0.496436    0.445796    10.65000   -1.50000
AFIX   0
PART 2
C20B  1    0.830533    0.704980    0.402276    10.35000    0.03875    0.03888 =
         0.05630   -0.00323    0.02928   -0.00618
AFIX 137
H20D  2    0.768966    0.743914    0.378895    10.35000   -1.50000
H20E  2    0.903433    0.695663    0.372311    10.35000   -1.50000
H20F  2    0.865367    0.726078    0.448739    10.35000   -1.50000
AFIX   0
C19B  1    0.885745    0.569825    0.449263    10.35000    0.04556    0.07024 =
         0.04591    0.02247    0.03185    0.03086
AFIX 137
H19D  2    0.915932    0.593307    0.495569    10.35000   -1.50000
H19E  2    0.956696    0.572897    0.417133    10.35000   -1.50000
H19F  2    0.861535    0.513501    0.455844    10.35000   -1.50000
AFIX   0
C21B  1    0.709085    0.587626    0.350349    10.35000    0.03723    0.08174 =
         0.03565   -0.03009    0.01285   -0.00820
AFIX 137
H21D  2    0.677086    0.533132    0.358427    10.35000   -1.50000
H21E  2    0.780922    0.585428    0.318733    10.35000   -1.50000
H21F  2    0.636860    0.620337    0.328142    10.35000   -1.50000
AFIX   0
PART 1
C19   1    0.774015    0.616054    0.417601    10.50000    0.01512    0.02595 =
         0.01021    0.00582    0.00990    0.00863
HKLF 4


REM  rom167_0m_a.res in P2(1)/c
REM R1 =  0.0472 for    7481 Fo > 4sig(Fo)  and  0.0782 for all   10579 data
REM    413 parameters refined using      0 restraints

END

WGHT      0.0507      0.9804

REM Highest difference peak  0.534,  deepest hole -0.367,  1-sigma level  0.057
Q1    1   0.4781  0.6653  0.7177  11.00000  0.05    0.53
Q2    1   0.6321  0.7615  0.6978  11.00000  0.05    0.50
Q3    1   0.3425  0.7950  0.5109  11.00000  0.05    0.40
Q4    1   0.4545  0.5748  0.7267  11.00000  0.05    0.39
Q5    1   0.1855  0.5767  0.7799  11.00000  0.05    0.39
Q6    1   0.5277  0.6381  0.5721  11.00000  0.05    0.37
Q7    1   0.5921  0.4613  0.7699  11.00000  0.05    0.35
Q8    1   0.2956  0.5482  0.7819  11.00000  0.05    0.35
;
_shelx_res_checksum              20531
_shelx_hkl_file                  
;
  -1   0   0 4505.85  165.88
  -1   0   0 4380.76  167.18
   1   0   0 3623.54  166.48
   1   0   0 3908.71  165.68
   2   0   0  280.67   12.90
  -2   0   0  294.17   12.90
  -2   0   0  288.07   12.90
   2   0   0  293.37   12.90
   3   0   0  380.46   16.80
   3   0   0  348.47   16.60
  -3   0   0  376.46   16.60
  -3   0   0  364.26   14.90
   4   0   0  288.17   14.10
   4   0   0  282.07   14.00
   5   0   0  120.69    7.80
   5   0   0  108.59    7.60
   6   0   0  184.68   11.00
   6   0   0  166.28   10.70
   7   0   0   39.10    5.80
   7   0   0   47.70    6.20
   8   0   0   -1.00    2.80
  -8   0   0    1.30    2.70
   8   0   0   -0.40    2.70
   9   0   0  751.42   36.50
   9   0   0  781.12   36.80
  -9   0   0  736.83   37.60
 -10   0   0  257.57   18.00
  10   0   0  273.57   17.30
  10   0   0  267.97   17.40
 -11   0   0  188.68   18.00
 -11   0   0  225.38   15.30
  11   0   0  159.78   15.60
  11   0   0  175.18   16.00
  12   0   0   61.69    9.90
 -12   0   0   69.29   11.20
 -12   0   0   61.39   10.90
 -12   0   0   60.69    9.40
 -13   0   0   91.79   13.30
  13   0   0   83.99   11.90
 -13   0   0   69.29   12.30
 -13   0   0   79.79   12.70
 -13   0   0   72.99   10.60
 -14   0   0   -2.80    4.50
  14   0   0    4.50    5.60
 -14   0   0    6.00    6.30
 -14   0   0   -0.20    4.80
   0  -1   0    0.10    0.10
   0  -1   0    0.40    0.30
   0  -1   0   -0.10    0.20
   0  -1   0   -0.10    0.10
   0  -1   0    0.00    0.20
   0   1   0   -0.20    0.10
   0   1   0    0.10    0.20
   0   1   0    0.00    0.10
   0   1   0    0.00    0.10
  -1  -1   0  215.38    9.10
   1  -1   0  206.18    8.90
   1  -1   0  201.68    8.90
   1  -1   0  210.28    9.10
  -1  -1   0  201.98    9.10
  -1  -1   0  222.38    8.90
  -1  -1   0  189.68    8.80
  -1   1   0  207.58    9.00
  -1   1   0  214.18    8.90
   1   1   0  209.18    9.20
   1   1   0  216.18    9.20
  -1   1   0  213.58    8.80
  -1   1   0  203.08    9.30
  -1   1   0  184.48    9.00
   2  -1   0 1515.45   60.29
  -2  -1   0 1549.84   61.29
  -2  -1   0 1547.55   60.99
   2  -1   0 1489.05   61.29
   2  -1   0 1477.25   60.79
   2  -1   0 1467.25   60.39
  -2   1   0 1405.66   61.49
   2   1   0 1507.85   61.29
  -2   1   0 1546.25   61.29
  -2   1   0 1480.25   60.79
   2   1   0 1481.05   60.89
  -2   1   0 1485.75   60.39
   3  -1   0  117.59    7.10
  -3  -1   0  122.79    5.40
   3  -1   0  130.59    5.70
   3  -1   0  128.39    5.70
   3  -1   0  122.99    6.80
  -3   1   0  112.69    7.40
   3   1   0  132.39    7.00
  -3   1   0  124.29    6.70
   3   1   0  131.19    7.30
  -3   1   0  131.69    6.00
   4  -1   0    0.80    1.90
   4  -1   0    2.70    1.80
   4   1   0    3.50    2.00
   4   1   0    5.70    1.90
   5  -1   0    3.00    2.00
   5  -1   0   -0.50    1.40
   5   1   0   -0.30    2.00
  -5   1   0    0.20    1.90
   5   1   0    0.80    1.80
   6  -1   0    2.50    2.20
   6  -1   0   -0.80    2.10
   6   1   0   -0.80    2.20
  -6   1   0    4.70    2.50
   6   1   0    0.30    2.00
   7  -1   0    5.80    3.10
   7  -1   0    4.40    2.70
  -7   1   0    9.80    3.70
   7   1   0    6.00    3.10
   7   1   0    5.50    3.20
   8  -1   0    8.20    3.40
   8  -1   0    1.80    3.00
   8   1   0    7.00    3.10
   8   1   0    3.60    3.20
  -8   1   0   17.50    4.80
   9  -1   0   21.10    5.20
   9  -1   0   26.90    5.80
  -9   1   0   14.90    5.20
   9   1   0   28.90    6.10
   9   1   0   23.60    5.40
 -10  -1   0   29.10    6.90
  10  -1   0   38.20    7.10
  10  -1   0   29.10    6.60
  10   1   0   33.70    7.00
 -10   1   0   39.40    7.60
 -10   1   0   35.80    6.60
  10   1   0   37.60    6.90
  11  -1   0   -1.80    3.60
 -11  -1   0   -1.10    3.20
 -11  -1   0   -0.70    4.40
 -11  -1   0    1.10    4.30
  11   1   0    3.90    5.00
 -11   1   0   -0.30    3.30
 -11   1   0   -1.10    3.00
  11   1   0    0.00    3.70
  12  -1   0    3.60    4.90
 -12  -1   0    6.00    5.80
 -12  -1   0   -2.00    4.00
 -12  -1   0    6.00    4.40
 -12  -1   0    9.50    5.80
 -12   1   0    4.70    3.70
 -12   1   0   10.20    5.70
  12   1   0    8.00    5.20
  12   1   0    0.50    4.50
 -13  -1   0   88.39   12.90
  13  -1   0   85.49   12.00
 -13  -1   0   94.19   13.10
 -13  -1   0   65.89   10.60
 -13  -1   0   92.09   13.20
 -13   1   0   72.29   12.80
  13   1   0   73.69   10.80
 -13   1   0   82.39   12.90
 -14  -1   0   -0.60    4.90
 -14  -1   0    1.70    5.40
  14  -1   0    0.70    5.10
 -14  -1   0    4.30    5.50
 -14   1   0   -4.10    4.70
 -14   1   0   -0.80    4.40
 -14   1   0    4.00    5.70
   0  -2   0  884.41   35.50
   0  -2   0  850.31   35.10
   0  -2   0  852.61   35.40
   0  -2   0  868.51   34.80
   0  -2   0  869.81   35.20
   0  -2   0  843.62   34.80
   0   2   0  839.62   35.10
   0   2   0  860.51   34.80
   0   2   0  864.61   34.80
   1  -2   0   14.40    1.70
   1  -2   0   12.60    1.50
  -1  -2   0   10.30    1.60
  -1  -2   0   15.80    1.50
   1  -2   0   14.50    1.80
  -1  -2   0   12.50    1.10
  -1   2   0   14.90    1.90
   1   2   0   14.10    1.30
   1   2   0   14.30    1.80
   1   2   0   14.90    1.50
  -1   2   0   12.10    1.60
  -1   2   0   12.70    1.90
   1   2   0   14.10    1.80
  -2  -2   0  476.15   19.90
   2  -2   0  471.45   20.40
  -2  -2   0  465.65   20.40
  -2  -2   0  516.65   20.60
  -2  -2   0  446.06   19.80
   2  -2   0  471.15   20.00
   2  -2   0  461.65   19.90
   2  -2   0  460.75   20.80
  -2   2   0  467.05   20.00
   2   2   0  456.65   20.40
  -2   2   0  474.65   19.70
  -2   2   0  437.36   20.70
   3  -2   0   22.10    3.10
   3  -2   0   22.10    2.40
   3  -2   0   25.00    2.80
  -3  -2   0   25.20    3.30
   3  -2   0   21.50    2.30
  -3  -2   0   21.30    2.10
  -3   2   0   22.60    3.50
  -3   2   0   25.70    2.70
   3   2   0   25.60    2.90
  -3   2   0   28.00    2.70
   3   2   0   25.60    3.40
  -4  -2   0   31.40    2.20
   4  -2   0   32.10    2.40
   4  -2   0   32.20    3.00
   4  -2   0   38.50    4.30
  -4  -2   0   29.40    2.00
   4  -2   0   22.60    3.20
  -4   2   0   27.90    4.30
   4   2   0   38.80    4.10
   4   2   0   26.20    3.90
   5  -2   0    1.50    2.20
   5  -2   0    0.10    0.70
  -5  -2   0    1.20    0.60
  -5  -2   0    0.00    0.60
   5  -2   0    2.40    1.80
  -5   2   0    1.30    2.20
   5   2   0    0.90    2.10
   5   2   0   -0.20    1.70
   6  -2   0  128.39    9.30
   6  -2   0  140.79    8.90
  -6   2   0  125.99    9.70
   6   2   0  141.09    9.50
   6   2   0  130.49    8.70
   7  -2   0   95.69    7.60
   7  -2   0  113.49    8.50
   7   2   0   86.59    8.50
  -7   2   0   87.39    9.90
   7   2   0  106.39   10.00
   8  -2   0   13.70    4.40
   8  -2   0   18.60    4.40
   8   2   0   11.60    4.30
   8   2   0    9.90    3.70
  -8   2   0   17.30    5.00
   9  -2   0   13.00    4.70
  -9  -2   0   17.50    5.00
   9   2   0   15.60    5.00
  -9   2   0    6.90    4.30
   9   2   0   12.10    4.30
  -9   2   0   15.30    4.20
 -10  -2   0    3.80    4.10
  10  -2   0    6.80    4.40
 -10  -2   0   -0.10    3.50
 -10   2   0    6.80    3.60
 -10   2   0   10.80    4.90
  10   2   0   14.90    5.20
  10   2   0   10.20    4.50
 -11  -2   0    5.50    4.60
 -11  -2   0    2.50    4.10
 -11  -2   0   -0.10    4.00
 -11  -2   0   13.30    5.50
  11  -2   0    9.20    4.90
 -11   2   0   14.60    4.50
  11   2   0   11.30    5.40
 -11   2   0   20.00    6.20
  11   2   0    7.90    4.50
 -12  -2   0    2.00    4.00
 -12  -2   0    0.70    4.00
 -12  -2   0   -3.40    4.60
  12  -2   0   -5.60    3.40
 -12  -2   0    3.80    4.30
 -12   2   0    5.70    5.50
 -12   2   0   -2.40    3.70
  12   2   0   -6.20    3.10
  12   2   0   -5.10    3.10
 -13  -2   0   12.30    5.60
 -13  -2   0   10.00    5.40
 -13  -2   0   14.70    6.40
  13  -2   0    8.00    5.30
 -13  -2   0    5.90    5.60
 -13   2   0    9.60    5.70
  13   2   0    1.20    5.20
 -14  -2   0   -2.10    5.80
  14  -2   0   -0.30    5.10
 -14  -2   0   -7.30    4.30
 -14  -2   0   -4.90    4.50
 -14  -2   0   -0.40    4.10
 -14   2   0   -2.60    5.20
 -14   2   0   -0.50    5.00
   0  -3   0    0.20    1.50
   0  -3   0    0.10    0.70
   0  -3   0   -0.90    1.30
   0  -3   0   -0.30    0.90
   0  -3   0   -2.00    0.90
   0   3   0    0.40    0.80
   0   3   0   -0.30    0.30
   0   3   0    0.20    0.70
   0   3   0    0.10    0.70
   1  -3   0  593.34   24.70
  -1  -3   0  606.34   24.40
  -1  -3   0  608.44   25.10
  -1  -3   0  554.84   24.90
  -1  -3   0  563.44   24.70
   1  -3   0  566.44   25.00
   1  -3   0  554.04   24.50
  -1  -3   0  589.24   23.90
  -1  -3   0  595.64   24.60
   1   3   0  601.14   23.90
   1   3   0  581.54   24.70
  -1   3   0  594.74   24.70
   1   3   0  590.84   24.90
   1   3   0  585.14   24.40
  -1   3   0  559.14   25.00
  -1   3   0  590.24   25.10
   2  -3   0   97.99    5.70
   2  -3   0  102.19    6.80
   2  -3   0   89.69    5.50
   2  -3   0   97.99    5.80
  -2  -3   0   94.49    5.50
  -2  -3   0   94.69    5.70
  -2  -3   0   95.39    4.90
  -2  -3   0   98.99    5.10
   2   3   0   91.89    5.70
   2   3   0   82.09    4.90
   2   3   0  101.69    5.90
  -2   3   0   89.09    5.50
  -2   3   0  102.39    5.60
  -2   3   0   87.29    6.10
   3  -3   0   70.69    5.20
  -3  -3   0   78.59    5.40
  -3  -3   0   66.29    4.40
  -3  -3   0   64.79    4.20
   3  -3   0   62.79    4.40
  -3  -3   0   64.79    4.20
   3   3   0   76.89    5.30
  -3   3   0   65.69    6.30
  -3   3   0   65.59    4.60
  -3   3   0   65.49    4.10
  -3   3   0   68.79    3.70
  -4  -3   0  255.57   13.10
  -4  -3   0  236.48   12.20
   4  -3   0  256.87   11.50
  -4  -3   0  233.88   11.10
   4  -3   0  231.88   12.80
  -4  -3   0  240.38   11.00
   4   3   0  246.08   13.00
  -4   3   0  237.68   13.40
  -5  -3   0  310.77   16.30
  -5  -3   0  296.47   13.40
  -5  -3   0  295.87   15.40
   5  -3   0  307.27   13.90
   5  -3   0  316.37   16.20
  -5  -3   0  304.27   13.60
   5   3   0  301.97   15.20
   5   3   0  314.07   16.30
  -5   3   0  315.77   16.90
  -6  -3   0  463.45   23.00
   6  -3   0  403.36   22.30
   6  -3   0  463.15   19.20
  -6  -3   0  445.36   19.10
  -6  -3   0  494.45   22.50
  -6  -3   0  450.15   19.00
  -6   3   0  448.76   23.40
   6   3   0  419.66   22.40
   6   3   0  451.05   21.60
  -7  -3   0  143.79    9.90
  -7  -3   0  128.09    5.90
  -7  -3   0  144.19   10.60
  -7  -3   0  135.09    6.00
   7  -3   0  139.99   10.40
  -7   3   0  133.99   10.70
   7   3   0  126.09   10.00
  -7   3   0  132.39    8.70
   7   3   0  146.99    9.60
   8  -3   0   22.90    5.50
  -8  -3   0   23.70    5.30
  -8  -3   0   19.90    5.40
   8   3   0   41.60    5.90
  -8   3   0   32.00    5.00
   8   3   0   32.90    6.30
  -8   3   0   46.50    7.60
   9  -3   0   22.20    5.70
  -9  -3   0   22.10    5.30
  -9  -3   0   25.60    6.00
  -9   3   0   19.60    4.30
   9   3   0   18.80    5.50
   9   3   0   22.30    5.10
  -9   3   0   13.30    5.40
 -10  -3   0  104.09   12.20
  10  -3   0  109.29   12.10
 -10  -3   0  122.69   12.50
 -10   3   0  113.19   10.50
  10   3   0   95.19   11.60
  10   3   0   95.69   10.60
 -10   3   0   94.09   12.20
  11  -3   0    9.10    5.20
 -11  -3   0    4.50    4.40
 -11  -3   0    8.20    5.00
 -11   3   0    8.00    4.00
 -11   3   0   14.80    5.60
  11   3   0    8.80    5.10
  12  -3   0   -4.60    3.70
 -12  -3   0   -0.20    4.40
 -12  -3   0   -0.80    4.30
 -12  -3   0    1.00    3.90
 -12  -3   0   -0.30    3.80
  12   3   0   -2.50    3.80
 -12   3   0   -0.30    4.30
  13  -3   0   18.30    6.70
 -13  -3   0   26.60    7.70
 -13  -3   0   25.20    7.50
 -13  -3   0   18.10    6.90
 -13  -3   0   23.50    7.50
 -13   3   0    5.90    5.30
  13   3   0   35.20    8.40
 -14  -3   0   43.10    9.70
 -14  -3   0   31.20    8.70
 -14  -3   0   39.10    9.10
  14  -3   0   39.30    9.50
 -14   3   0   31.70    8.80
 -14   3   0   25.80    9.70
   0  -4   0 3479.75  138.99
   0  -4   0 3472.55  139.79
   0  -4   0 3455.15  139.09
   0  -4   0 3383.86  139.59
   0   4   0 3454.75  138.99
   0   4   0 3386.56  139.29
   0   4   0 3465.65  138.39
   1  -4   0   64.79    4.20
   1  -4   0   72.19    5.00
  -1  -4   0   65.89    4.40
   1  -4   0   71.79    4.50
  -1  -4   0   70.09    4.20
  -1  -4   0   65.69    3.50
  -1  -4   0   62.99    4.70
   1  -4   0   64.19    4.90
  -1  -4   0   69.39    4.20
   1  -4   0   66.79    4.90
  -1  -4   0   69.19    5.00
   1   4   0   68.19    4.60
  -1   4   0   70.49    4.90
   1   4   0   60.89    4.20
  -1   4   0   77.49    4.50
   1   4   0   68.99    4.10
   1   4   0   69.69    3.60
  -2  -4   0   -1.40    1.20
  -2  -4   0   -0.40    1.40
  -2  -4   0    0.00    1.40
  -2  -4   0    2.40    1.30
   2  -4   0   -2.40    1.10
   2  -4   0    0.80    1.50
  -2  -4   0    2.00    0.80
   2  -4   0    0.50    1.40
   2   4   0    0.10    1.10
   2   4   0   -0.70    1.40
   2   4   0    0.80    0.90
  -2   4   0   -0.80    1.10
  -3  -4   0   75.79    4.40
   3  -4   0   67.79    6.10
  -3  -4   0   68.89    4.80
  -3  -4   0   67.49    4.70
  -3  -4   0   68.49    5.20
   3  -4   0   64.39    4.80
  -3   4   0   73.59    6.90
  -3   4   0   73.79    4.30
   3   4   0   75.39    5.50
  -3   4   0   66.29    3.20
   4  -4   0  499.05   24.80
  -4  -4   0  528.75   23.60
  -4  -4   0  568.54   25.10
   4  -4   0  555.94   23.90
  -4  -4   0  503.05   23.70
  -4  -4   0  540.05   23.50
  -4   4   0  552.94   22.70
  -4   4   0  526.05   25.70
  -4   4   0  566.24   24.40
   4   4   0  540.15   25.10
  -5  -4   0    9.20    2.90
  -5  -4   0   10.30    1.90
   5  -4   0    4.60    2.50
  -5  -4   0    7.90    2.50
  -5  -4   0    9.10    1.90
   5  -4   0    8.10    2.00
  -5   4   0   10.30    2.00
  -5   4   0   10.60    3.60
   5   4   0   11.30    3.20
  -6  -4   0  162.18    8.50
  -6  -4   0  162.58    8.30
   6  -4   0  150.58   10.90
  -6  -4   0  191.68   11.60
   6  -4   0  163.98    8.70
  -6  -4   0  166.08   10.30
  -6   4   0  180.58   12.20
   6   4   0  163.48   11.20
  -6   4   0  181.28    9.30
   7  -4   0  622.34   25.60
  -7  -4   0  577.94   25.30
  -7  -4   0  603.24   25.50
  -7  -4   0  596.44   29.70
  -7  -4   0  603.84   28.70
   7  -4   0  573.84   29.40
  -7   4   0  589.14   30.50
   7   4   0  600.94   29.80
  -7   4   0  612.84   27.20
   8  -4   0    2.30    3.40
  -8  -4   0    5.50    1.00
  -8  -4   0    4.40    0.90
  -8  -4   0    1.60    2.90
  -8  -4   0    5.90    3.50
  -8   4   0    2.30    2.30
   8   4   0    9.70    4.30
  -8   4   0    7.70    4.20
  -9  -4   0   31.10    6.30
  -9  -4   0   58.09    8.70
   9  -4   0   38.40    7.20
  -9   4   0   41.50    7.90
  -9   4   0   45.20    5.90
   9   4   0   44.50    7.60
 -10  -4   0    7.20    4.20
 -10  -4   0   -1.10    3.20
  10  -4   0    2.70    4.30
  10   4   0   -1.80    4.10
 -10   4   0    3.50    3.00
 -10   4   0    2.30    3.80
 -11  -4   0    6.70    4.80
  11  -4   0   16.10    6.30
 -11  -4   0   17.50    5.70
 -11   4   0    9.10    6.20
  11   4   0   21.90    6.50
 -12  -4   0   -4.30    3.60
  12  -4   0   -2.20    3.00
 -12  -4   0    0.70    4.40
 -12  -4   0    2.30    4.50
 -12  -4   0   -1.50    4.00
  12   4   0   -0.20    4.60
 -12   4   0    5.70    5.20
 -13  -4   0   -1.00    4.50
 -13  -4   0    7.50    5.50
 -13  -4   0   -4.10    3.90
  13  -4   0   -5.30    4.00
 -13  -4   0    2.60    4.60
 -13   4   0   -0.30    4.80
  13   4   0    4.70    5.60
  14  -4   0    0.30    5.10
 -14  -4   0    3.10    5.20
 -14  -4   0    3.50    5.30
  14   4   0   -0.60    5.30
 -14   4   0    0.60    5.60
   0  -5   0    3.70    1.50
   0  -5   0    3.40    2.00
   0   5   0    1.40    1.10
   0   5   0    0.80    0.90
   0   5   0   -1.50    1.30
   1  -5   0    7.70    2.50
  -1  -5   0   18.20    2.80
   1  -5   0    7.40    2.10
  -1  -5   0   14.10    2.80
  -1  -5   0    9.50    1.40
  -1  -5   0   11.40    2.80
   1   5   0   12.90    2.10
   1   5   0   12.00    1.50
   1   5   0   12.70    2.30
  -1   5   0    9.80    2.40
   2  -5   0  382.16   18.00
  -2  -5   0  410.06   16.50
  -2  -5   0  386.06   18.30
  -2  -5   0  376.86   17.90
  -2  -5   0  391.16   18.20
   2  -5   0  389.66   18.40
   2  -5   0  390.36   17.90
   2   5   0  366.56   17.80
   2   5   0  383.26   16.70
   2   5   0  406.96   17.40
  -2   5   0  368.86   18.50
  -3  -5   0    3.20    1.90
  -3  -5   0    2.40    1.70
   3  -5   0    4.70    2.20
  -3  -5   0    6.60    2.20
  -3  -5   0    8.00    1.50
   3  -5   0    4.70    2.10
  -3   5   0   11.90    3.20
   3   5   0    7.30    2.30
   3   5   0    6.50    1.70
   4  -5   0  276.27   14.60
   4  -5   0  270.77   13.70
  -4  -5   0  268.87   12.90
  -4  -5   0  277.77   13.40
  -4  -5   0  267.37   14.30
  -4  -5   0  271.07   13.50
  -4   5   0  289.47   12.90
   4   5   0  247.98   14.30
  -4   5   0  274.07   11.30
  -4   5   0  265.47   15.20
   5  -5   0   79.69    5.80
  -5  -5   0   85.99    8.00
  -5  -5   0   74.49    5.60
  -5  -5   0   83.39    5.50
   5  -5   0   79.99    8.00
  -5  -5   0   73.29    5.40
   5   5   0   84.39    8.20
  -5   5   0   82.79    8.90
  -5   5   0   85.09    4.50
  -6  -5   0    8.10    2.00
   6  -5   0    6.30    2.10
   6  -5   0    5.70    3.10
  -6  -5   0    9.40    2.20
  -6  -5   0    9.30    2.80
  -6  -5   0   13.90    3.80
  -6   5   0   10.00    1.90
   6   5   0    8.70    3.60
  -6   5   0    8.00    3.50
   7  -5   0   32.90    5.90
  -7  -5   0   49.00    6.10
  -7  -5   0   41.80    4.00
  -7  -5   0   41.80    4.20
  -7  -5   0   51.99    7.40
   7  -5   0   51.09    4.70
  -7   5   0   43.00    7.30
  -7   5   0   47.90    4.60
   7   5   0   36.80    6.40
  -8  -5   0   48.70    4.10
  -8  -5   0   38.90    6.00
  -8  -5   0   40.80    3.60
  -8  -5   0   31.10    6.20
   8  -5   0   36.20    6.70
   8   5   0   44.50    7.40
  -8   5   0   44.00    7.80
  -8   5   0   44.10    4.90
  -9  -5   0   69.39    9.40
  -9  -5   0   41.60    6.70
  -9  -5   0   50.39    2.60
  -9  -5   0   43.00    2.40
   9  -5   0   59.89    8.70
   9   5   0   47.20    8.30
  -9   5   0   52.99    8.80
  -9   5   0   46.60    5.60
 -10  -5   0    3.20    3.60
  10  -5   0    6.60    4.80
 -10  -5   0   -2.30    2.60
 -10   5   0    2.90    4.10
  10   5   0    4.10    4.60
 -10   5   0    8.30    4.80
 -11  -5   0    1.60    3.50
 -11  -5   0   -0.20    3.80
  11  -5   0   -2.70    3.70
 -11   5   0   -1.90    3.80
  11   5   0    0.70    3.80
 -12  -5   0    1.80    4.30
 -12  -5   0    2.20    4.30
  12  -5   0   -0.20    4.30
 -12  -5   0    5.60    5.20
  12   5   0   -1.70    4.20
 -12   5   0   -5.20    3.60
  13  -5   0    7.30    6.00
 -13  -5   0    0.40    5.30
 -13  -5   0    6.80    5.10
 -13  -5   0   19.00    7.10
 -13   5   0    5.20    5.80
  13   5   0    6.90    5.60
  14  -5   0   15.10    7.60
 -14  -5   0   17.50    7.30
 -14  -5   0   20.00    7.40
  14   5   0    7.40    6.00
 -14   5   0   20.50    8.70
   0  -6   0   16.40    2.70
   0  -6   0   16.50    3.30
   0   6   0   17.40    2.60
   0   6   0   17.40    2.20
   0   6   0   18.80    2.40
   1  -6   0  394.56   19.90
  -1  -6   0  416.76   18.00
  -1  -6   0  408.66   19.90
   1  -6   0  423.66   19.30
  -1  -6   0  414.76   19.20
   1   6   0  431.36   18.90
  -1   6   0  413.36   19.70
   1   6   0  443.46   18.00
   1   6   0  411.26   18.80
  -2  -6   0   59.99    5.80
  -2  -6   0   63.19    5.60
   2  -6   0   63.39    3.00
  -2  -6   0   79.69    6.80
   2  -6   0   63.09    4.70
   2  -6   0   67.09    5.90
   2  -6   0   59.29    6.00
  -2  -6   0   64.89    3.60
  -2   6   0   66.59    6.40
   2   6   0   65.89    4.50
   2   6   0   54.09    5.50
   2   6   0   58.69    3.70
  -3  -6   0   21.40    2.30
  -3  -6   0   21.70    3.80
   3  -6   0   18.70    3.40
   3  -6   0   18.50    3.40
  -3  -6   0   23.50    3.60
   3  -6   0   15.90    3.40
  -3  -6   0   15.60    3.10
   3   6   0   23.50    2.70
  -3   6   0   17.60    3.80
   3   6   0   20.60    3.70
  -4  -6   0  128.49    8.70
   4  -6   0  125.89    8.80
  -4  -6   0  129.69    8.10
  -4  -6   0  130.69    7.00
   4  -6   0  114.49    8.10
  -4  -6   0  130.99    8.30
  -4   6   0  137.29    7.20
   4   6   0  139.89    9.10
  -4   6   0  138.69    9.80
   5  -6   0    1.70    1.80
  -5  -6   0   -0.10    1.60
   5  -6   0    3.40    2.60
  -5  -6   0    1.40    2.40
  -5  -6   0    0.70    1.30
  -5  -6   0    0.70    1.60
  -5   6   0   -0.10    0.40
  -5   6   0    0.50    0.40
  -5   6   0    0.00    2.40
   5   6   0   -2.10    1.90
  -6  -6   0   22.40    3.40
   6  -6   0   14.20    4.10
  -6  -6   0   15.30    2.90
  -6  -6   0   10.40    3.60
   6  -6   0   11.40    2.80
  -6  -6   0   12.30    2.90
  -6   6   0   11.00    1.60
   6   6   0   14.20    4.10
  -6   6   0    9.70    4.00
  -6   6   0   14.50    1.70
  -7  -6   0   59.89    7.70
  -7  -6   0   66.19    5.90
  -7  -6   0   66.79    5.70
   7  -6   0   74.79    8.90
   7  -6   0   63.39    6.10
  -7  -6   0   59.59    6.60
  -7   6   0   58.89    4.20
   7   6   0   46.90    7.40
  -7   6   0   56.69    8.40
  -8  -6   0    3.70    2.10
  -8  -6   0   13.30    4.50
  -8  -6   0    8.90    2.20
  -8  -6   0    2.20    2.90
   8  -6   0    6.40    4.10
   8   6   0    8.30    4.40
  -8   6   0    8.40    4.10
  -8   6   0    4.30    1.90
  -9  -6   0    5.80    3.40
  -9  -6   0    1.70    3.20
  -9  -6   0    4.90    1.70
   9  -6   0    9.90    5.00
   9   6   0    3.70    4.50
  -9   6   0    9.10    4.90
  -9   6   0    1.70    2.00
  10  -6   0    1.70    4.10
 -10  -6   0   10.80    4.20
 -10  -6   0    7.70    4.50
 -10   6   0    5.70    5.10
  10   6   0    9.10    5.20
 -11  -6   0   28.30    6.30
 -11  -6   0   22.60    6.50
  11  -6   0   26.30    7.40
  11   6   0   18.10    6.90
 -11   6   0   15.20    6.40
 -12  -6   0    4.70    4.20
 -12  -6   0    7.50    5.00
  12  -6   0    9.50    5.60
 -12  -6   0   -2.10    4.50
  12   6   0   -0.50    4.50
 -12   6   0    1.90    5.40
 -13  -6   0   14.00    7.00
 -13  -6   0   31.00    8.70
  13  -6   0   14.20    7.10
 -13   6   0   14.90    7.20
  13   6   0   11.60    6.70
 -14  -6   0    0.00    5.80
 -14  -6   0   -0.80    4.50
  14  -6   0   13.60    7.00
  14   6   0   -4.50    5.40
 -14   6   0   -1.80    4.70
   0  -7   0    1.90    2.40
   0  -7   0    6.60    2.00
   0   7   0    6.60    1.70
   0   7   0    4.40    1.90
  -1  -7   0    2.00    1.80
  -1  -7   0    3.30    2.50
   1  -7   0    4.60    2.50
  -1  -7   0    4.90    1.40
   1  -7   0    0.50    1.60
   1   7   0    3.40    1.20
  -1   7   0    5.50    2.30
   1   7   0    3.30    1.80
  -1   7   0    2.00    1.30
   1   7   0    3.80    1.80
  -2  -7   0   43.70    3.10
  -2  -7   0   56.89    5.50
   2  -7   0   46.10    4.90
   2  -7   0   45.60    5.80
   2  -7   0   46.10    2.70
  -2  -7   0   55.19    6.00
   2  -7   0   45.70    5.20
  -2   7   0   41.00    5.20
   2   7   0   42.80    3.20
   2   7   0   52.69    4.80
   2   7   0   61.79    5.70
   3  -7   0  443.76   22.20
   3  -7   0  434.96   21.70
  -3  -7   0  458.85   22.00
  -3  -7   0  514.65   22.70
   3  -7   0  458.65   21.90
  -3  -7   0  455.25   21.70
  -3  -7   0  495.85   19.70
   3   7   0  425.96   20.00
   3   7   0  477.65   22.10
   3   7   0  440.96   20.80
  -3   7   0  434.66   22.60
  -4  -7   0   83.79    4.90
  -4  -7   0   79.19    7.50
  -4  -7   0   86.69    6.60
  -4  -7   0   90.69    6.90
   4  -7   0   76.39    7.50
   4  -7   0   80.99    7.90
  -4   7   0   88.89    8.80
   4   7   0   81.49    8.10
  -5  -7   0  159.38    9.80
  -5  -7   0  158.68   10.50
  -5  -7   0  182.08   10.00
   5  -7   0  150.18   10.00
   5  -7   0  142.99   10.40
  -5  -7   0  172.78    8.70
   5   7   0  151.18   10.80
  -5   7   0  152.08   11.50
   6  -7   0   36.30    6.10
  -6  -7   0   39.70    5.00
  -6  -7   0   47.70    4.90
   6  -7   0   49.00    5.70
  -6  -7   0   34.90    4.70
  -6  -7   0   38.60    6.00
  -6   7   0   28.30    6.40
   6   7   0   43.60    6.80
  -7  -7   0    0.20    1.80
  -7  -7   0   -0.50    1.70
   7  -7   0    1.20    2.20
  -7  -7   0    6.40    3.40
   7  -7   0    5.00    3.50
  -7  -7   0    2.40    2.20
  -7   7   0    1.00    0.80
  -7   7   0    2.10    2.90
  -7   7   0    0.30    0.80
   7   7   0   -2.00    3.00
  -8  -7   0   -0.20    2.20
   8  -7   0   -1.50    3.20
  -8  -7   0   -4.90    2.60
  -8  -7   0   -1.60    1.50
  -8   7   0   -0.50    3.70
   8   7   0   -2.80    3.20
  -8   7   0   -1.40    1.10
   9  -7   0   34.70    7.60
  -9  -7   0   40.60    7.40
  -9  -7   0   39.40    6.10
  -9  -7   0   44.10    4.50
  -9   7   0   40.80    8.60
   9   7   0   46.40    8.50
 -10  -7   0   19.60    6.00
 -10  -7   0   26.90    5.30
 -10  -7   0   22.20    2.90
  10  -7   0   25.20    7.00
 -10   7   0   19.80    7.00
  10   7   0   26.20    7.00
  11  -7   0   54.29    9.90
 -11  -7   0   34.00    6.50
 -11  -7   0   40.70    8.40
  11   7   0   29.90    7.80
 -11   7   0   39.80    9.20
 -12  -7   0   -6.60    3.80
  12  -7   0   -2.30    4.50
  12   7   0    3.00    5.40
 -12   7   0    1.50    5.20
  13  -7   0   46.50   10.30
 -13  -7   0   52.79   11.00
 -13  -7   0   39.60    8.90
  13   7   0   37.10    9.50
 -13   7   0   35.50    9.70
 -14  -7   0    8.40    6.90
  14  -7   0    4.80    6.50
 -14   7   0   19.20    7.90
  14   7   0    9.50    7.00
   0  -8   0  326.57   17.10
   0  -8   0  315.97   15.80
   0   8   0  322.37   15.90
   0   8   0  313.47   14.90
   1  -8   0  199.38   12.60
  -1  -8   0  224.08   12.90
  -1  -8   0  192.48   10.20
   1  -8   0  218.48   11.80
  -1  -8   0  218.58   11.70
  -1   8   0  225.48   10.40
   1   8   0  212.88   11.30
   1   8   0  216.28   11.20
  -1   8   0  222.88   12.10
  -2  -8   0   21.90    3.70
  -2  -8   0   15.40    3.80
  -2  -8   0   14.90    2.10
   2  -8   0   17.40    3.30
   2  -8   0   20.70    3.70
   2  -8   0   19.70    4.20
  -2   8   0   21.70    4.20
   2   8   0   19.20    2.40
   2   8   0   16.80    2.90
   2   8   0   15.00    3.40
   3  -8   0  266.87   14.40
  -3  -8   0  267.57   14.20
  -3  -8   0  275.37   12.10
   3  -8   0  264.47   15.00
  -3  -8   0  249.28   14.50
   3  -8   0  280.17   14.50
  -3   8   0  252.67   15.00
   3   8   0  264.07   14.40
   3   8   0  276.87   12.50
   3   8   0  246.38   13.30
  -4  -8   0    0.10    2.00
   4  -8   0    1.10    2.10
  -4  -8   0    1.50    1.10
   4  -8   0   -1.20    2.50
  -4  -8   0   -0.80    1.80
  -4   8   0    3.30    2.70
   4   8   0   -0.90    1.60
  -5  -8   0   12.20    3.50
   5  -8   0   11.00    3.50
  -5  -8   0    9.50    2.00
  -5  -8   0    9.10    3.00
   5  -8   0    8.50    3.30
  -5  -8   0   12.30    3.30
   5   8   0   10.90    3.80
  -5   8   0    9.30    4.10
   6  -8   0    3.30    3.20
  -6  -8   0    6.10    3.20
  -6  -8   0    4.60    2.80
  -6  -8   0    5.70    2.80
   6  -8   0    6.50    2.90
  -6  -8   0    6.20    2.10
  -6   8   0    9.70    4.20
   6   8   0    2.40    2.60
  -7  -8   0  217.48   13.90
   7  -8   0  204.88   12.50
  -7  -8   0  188.98   11.80
  -7  -8   0  206.08   11.40
   7  -8   0  217.78   14.70
  -7   8   0  193.28   15.00
   7   8   0  215.98   14.60
  -8  -8   0   66.19    6.90
  -8  -8   0   58.29    8.20
   8  -8   0   46.80    8.20
  -8  -8   0   57.89    6.10
  -8   8   0   46.60    8.70
   8   8   0   87.79   10.90
  -9  -8   0   56.59    8.70
   9  -8   0   62.89    9.70
  -9  -8   0   68.39    7.50
  -9  -8   0   71.49    6.60
   9   8   0   75.09   10.70
  -9   8   0   51.29    9.30
 -10  -8   0    6.20    4.60
  10  -8   0    2.90    4.40
 -10  -8   0    7.70    3.60
 -10  -8   0    1.40    1.90
 -10   8   0    0.40    4.50
  10   8   0   -1.00    4.50
  11  -8   0   -3.50    4.30
 -11  -8   0    0.80    3.50
  11   8   0   -0.40    4.80
 -11   8   0   15.40    6.10
  12  -8   0   39.70    9.00
 -12  -8   0   21.40    6.80
  12   8   0   31.10    8.50
 -12   8   0   18.90    7.70
  13  -8   0   28.30    9.10
 -13  -8   0   44.40    9.20
 -13  -8   0   26.90    9.10
 -13   8   0   32.10    9.00
  13   8   0   43.20   10.20
 -14  -8   0   24.70    9.10
  14  -8   0   42.40   11.00
  14   8   0   43.70   10.40
 -14   8   0   19.60    8.80
   0  -9   0   -0.30    1.70
   0  -9   0    7.00    3.00
   0   9   0    2.50    1.50
   0   9   0    2.60    2.10
   1  -9   0   16.50    3.30
  -1  -9   0   21.00    3.70
  -1  -9   0   16.60    4.20
   1  -9   0   19.10    4.40
   1   9   0   21.50    3.50
   1   9   0   14.20    3.20
  -1   9   0   21.40    2.90
  -1   9   0   17.40    3.80
  -2  -9   0  233.28   13.20
   2  -9   0  186.48   11.80
   2  -9   0  209.18   13.10
  -2  -9   0  217.68   10.10
   2  -9   0  211.68   11.70
  -2  -9   0  201.18   11.80
  -2   9   0  218.18   10.10
  -2   9   0  206.08   12.50
   2   9   0  208.58   11.30
   2   9   0  188.58   11.60
   3  -9   0  138.29   10.00
  -3  -9   0  131.09    8.90
   3  -9   0  121.69    9.00
   3  -9   0  126.19    8.90
  -3  -9   0  138.89    9.80
  -3  -9   0  134.89    6.90
  -3   9   0  133.79   10.00
   3   9   0  146.19    8.50
   3   9   0  119.39    8.90
  -4  -9   0   85.49    8.30
   4  -9   0   80.69    8.40
   4  -9   0   73.29    8.00
   4  -9   0   65.79    7.50
  -4  -9   0   82.69    8.40
  -4  -9   0   72.89    4.50
   4   9   0   72.99    8.10
  -4   9   0   85.79    9.10
  -5  -9   0  240.98   11.30
   5  -9   0  223.88   14.00
  -5  -9   0  251.47   14.30
  -5  -9   0  237.68   13.90
   5  -9   0  211.58   14.20
   5   9   0  214.88   14.30
  -5   9   0  274.27   16.30
  -6  -9   0  470.65   20.50
  -6  -9   0  426.36   22.90
   6  -9   0  477.25   24.60
   6  -9   0  455.15   23.20
  -6  -9   0  423.36   23.20
  -6  -9   0  445.36   22.70
   6   9   0  444.46   24.20
  -6   9   0  472.25   25.60
   7  -9   0   73.59    7.90
  -7  -9   0   67.29    6.00
  -7  -9   0   68.79    7.50
  -7  -9   0   64.39    8.30
   7  -9   0   60.29    8.80
   7   9   0   61.29    9.00
  -7   9   0   55.29    9.00
  -8  -9   0   31.20    4.50
  -8  -9   0   22.80    6.00
   8  -9   0   30.10    6.50
  -8  -9   0   34.30    5.20
  -8   9   0   29.40    7.40
   8   9   0   38.30    7.60
  -9  -9   0    5.30    3.80
  -9  -9   0    6.00    2.90
   9  -9   0    8.00    4.90
  -9  -9   0   10.30    3.40
   9   9   0    1.90    4.20
  -9   9   0   13.00    5.80
 -10  -9   0    5.70    2.70
 -10  -9   0    4.40    4.20
  10  -9   0    9.80    5.00
  10   9   0    5.60    5.50
 -10   9   0   13.70    6.50
 -11  -9   0   11.20    5.80
  11  -9   0   15.20    6.70
  11   9   0   20.60    7.20
 -11   9   0   32.50    8.60
  12  -9   0   72.59   12.30
 -12  -9   0  109.79   13.70
 -12   9   0   94.89   14.30
  12   9   0   92.39   13.50
  13  -9   0    4.50    6.00
 -13  -9   0   16.30    7.90
 -13  -9   0    7.90    6.50
 -13   9   0   16.20    7.90
  13   9   0    7.00    6.60
   0 -10   0  465.75   23.70
   0 -10   0  442.86   21.80
   0  10   0  417.76   20.60
   0  10   0  482.45   22.10
   1 -10   0    1.60    2.10
  -1 -10   0   -0.20    2.60
   1 -10   0   -0.90    1.70
  -1 -10   0    2.10    2.10
  -1  10   0    2.40    2.50
   1  10   0    3.20    2.00
  -1  10   0    2.20    1.60
   1  10   0    0.40    1.60
  -2 -10   0   21.70    4.10
  -2 -10   0   19.50    4.60
   2 -10   0   27.40    4.30
   2 -10   0   15.30    4.10
   2 -10   0   17.80    3.60
  -2 -10   0   21.00    2.80
   2  10   0   15.00    3.60
  -2  10   0   18.70    4.60
  -2  10   0   21.10    2.70
   2  10   0   14.50    3.20
   3 -10   0   37.50    5.50
  -3 -10   0   25.10    4.70
   3 -10   0   43.00    2.20
  -3 -10   0   51.29    6.90
   3 -10   0   31.90    5.90
   3 -10   0   44.30    2.30
   3 -10   0   44.30    6.00
  -3 -10   0   46.00    3.40
   3  10   0   30.50    4.50
   3  10   0   49.30    6.20
  -3  10   0   30.60    5.70
   4 -10   0    9.10    3.60
  -4 -10   0   16.40    2.30
  -4 -10   0   17.50    4.10
  -4 -10   0   12.10    3.90
   4 -10   0   17.10    4.30
   4 -10   0    9.90    3.70
  -4  10   0   20.30    4.80
   4  10   0   12.50    3.10
   4  10   0   12.40    3.80
  -5 -10   0   63.69    7.50
   5 -10   0   47.30    7.00
  -5 -10   0   63.39    4.30
   5 -10   0   76.89    8.60
  -5 -10   0   54.99    7.10
  -5  10   0   62.49    8.60
   5  10   0   55.49    7.80
  -6 -10   0   39.70    4.00
  -6 -10   0   42.00    6.50
  -6 -10   0   46.80    6.50
   6 -10   0   28.90    6.20
   6 -10   0   41.50    6.70
  -6  10   0   27.70    6.50
   6  10   0   42.90    7.40
   7 -10   0    3.60    4.00
  -7 -10   0    3.60    3.00
  -7 -10   0   10.00    4.10
  -7 -10   0    6.30    2.10
   7 -10   0   -0.90    2.90
   7  10   0    4.70    4.10
  -7  10   0    3.20    4.40
  -8 -10   0   34.60    5.50
  -8 -10   0   26.40    6.30
   8 -10   0   35.20    7.40
  -8 -10   0   33.30    4.30
  -8  10   0   23.30    7.00
   8  10   0   28.40    6.80
   9 -10   0   52.59    9.60
  -9 -10   0   46.80    6.40
  -9 -10   0   47.00    8.00
  -9  10   0   53.29    9.80
   9  10   0   29.50    7.70
 -10 -10   0   17.80    5.90
 -10 -10   0   10.80    3.40
  10 -10   0    6.40    5.40
 -10  10   0   17.40    7.00
  10  10   0    9.90    5.80
  11 -10   0   15.00    6.90
 -11 -10   0   11.80    5.20
  11  10   0   17.90    7.30
 -11  10   0   11.40    6.70
 -12 -10   0    8.50    5.80
  12 -10   0    8.10    6.30
 -12 -10   0   10.80    6.90
  12  10   0    4.00    5.80
 -12  10   0   10.20    7.10
 -13 -10   0    7.30    6.90
  13 -10   0   10.00    7.20
 -13 -10   0   10.50    5.70
 -13  10   0    6.50    7.00
  13  10   0   17.80    8.00
   0 -11   0   11.10    4.10
   0 -11   0    9.80    3.00
   0  11   0   10.30    3.20
   0  11   0   13.40    2.90
  -1 -11   0   20.40    4.10
   1 -11   0   21.20    5.00
  -1 -11   0   16.70    4.40
   1 -11   0   16.60    3.90
   1  11   0   17.30    3.60
   1  11   0   21.10    4.00
  -1  11   0   20.00    4.40
  -1  11   0   24.40    3.40
   2 -11   0   15.30    3.60
   2 -11   0   14.90    4.30
  -2 -11   0    6.40    2.80
   2 -11   0   11.30    3.30
  -2 -11   0   13.60    4.20
   2  11   0   11.80    3.20
   2  11   0   10.50    3.20
  -2  11   0   11.80    4.10
  -2  11   0   10.50    2.40
   3 -11   0   -2.10    2.10
   3 -11   0   -0.20    0.80
  -3 -11   0   -0.20    2.70
   3 -11   0    1.40    0.80
  -3 -11   0    0.30    1.10
  -3 -11   0   -1.00    1.90
   3 -11   0   -3.40    2.10
   3 -11   0   -1.00    1.60
   3  11   0   -1.70    2.30
  -3  11   0    0.00    1.20
   3  11   0    0.00    1.80
  -3  11   0    2.10    2.60
   4 -11   0    3.40    2.90
  -4 -11   0    4.10    1.50
  -4 -11   0    0.30    2.40
   4 -11   0    0.60    2.50
   4 -11   0    0.70    3.10
  -4 -11   0    0.90    2.70
  -4  11   0    7.70    3.40
   4  11   0    2.30    2.90
   4  11   0   -0.70    1.90
  -5 -11   0  280.07   16.60
   5 -11   0  274.97   16.70
   5 -11   0  290.27   16.90
  -5 -11   0  276.07   12.60
  -5 -11   0  244.38   15.50
   5  11   0  241.78   16.20
  -5  11   0  259.07   17.40
  -6 -11   0  186.28   12.60
  -6 -11   0  180.58    9.00
   6 -11   0  168.18   13.00
  -6 -11   0  152.58   11.70
   6 -11   0  178.78   12.70
  -6  11   0  164.38   15.70
   6  11   0  147.39   14.40
   7 -11   0   10.70    4.80
  -7 -11   0    5.30    3.70
   7 -11   0   10.40    4.30
  -7 -11   0    7.60    4.00
  -7 -11   0   11.20    2.40
   7  11   0   11.10    4.80
  -7  11   0    8.70    4.90
  -8 -11   0   14.30    4.40
  -8 -11   0    1.80    3.60
   8 -11   0    8.70    5.20
   8  11   0    4.10    4.50
  -8  11   0    3.10    5.10
   9 -11   0   61.19   10.20
  -9 -11   0   44.70    7.90
  -9 -11   0   52.69    7.10
  -9  11   0   58.49   10.40
   9  11   0   67.49   10.50
  10 -11   0   -1.90    4.70
 -10 -11   0    0.20    3.60
 -10 -11   0   -1.90    2.60
  10  11   0   -0.80    4.40
 -10  11   0    7.40    5.50
 -11 -11   0   61.89   10.10
  11 -11   0   61.29   11.70
 -11  11   0   66.69   12.20
  11  11   0   49.99   10.40
 -12 -11   0  115.09   17.10
 -12 -11   0  160.58   16.40
  12 -11   0  148.69   17.80
 -12  11   0  118.59   17.20
  12  11   0  117.99   16.00
 -13 -11   0   90.79   13.00
  13 -11   0   94.79   15.20
 -13 -11   0  111.19   16.60
  13  11   0   87.99   13.90
 -13  11   0  105.89   16.20
   0 -12   0  323.47   18.60
   0 -12   0  380.86   21.10
   0  12   0  363.96   18.00
   0  12   0  382.36   19.30
  -1 -12   0    1.80    2.40
   1 -12   0    3.40    3.20
   1 -12   0   -1.90    1.90
  -1 -12   0   -2.80    2.60
  -1  12   0   -1.10    2.50
  -1  12   0    1.60    1.80
   1  12   0   -2.50    1.90
   1  12   0    0.00    2.20
  -2 -12   0   50.79    7.70
  -2 -12   0   53.19    6.70
   2 -12   0   58.69    8.10
   2 -12   0   47.30    6.10
   2 -12   0   53.79    4.90
   2 -12   0   54.79    7.00
   2  12   0   43.30    5.80
  -2  12   0   42.10    4.60
  -2  12   0   47.20    7.00
   2  12   0   35.10    5.40
  -3 -12   0    8.60    3.40
   3 -12   0    3.10    3.00
   3 -12   0    6.80    3.00
  -3 -12   0    9.20    2.10
   3 -12   0    8.20    4.10
   3 -12   0    7.80    1.30
   3 -12   0    6.20    1.40
  -3 -12   0    8.00    4.00
   3  12   0    8.60    3.10
  -3  12   0   11.80    2.40
   3  12   0    3.90    3.20
  -3  12   0    8.50    4.00
  -4 -12   0  320.97   19.30
   4 -12   0  330.47   18.80
   4 -12   0  347.07   19.90
  -4 -12   0  323.77   15.00
   4 -12   0  339.47   18.80
  -4 -12   0  294.37   17.80
   4  12   0  304.37   17.10
   4  12   0  329.37   18.80
  -4  12   0  347.17   20.10
  -5 -12   0    3.20    2.90
  -5 -12   0    3.50    1.50
   5 -12   0    5.50    3.80
   5 -12   0    5.10    3.70
  -5 -12   0    0.50    3.00
   5  12   0   -1.30    3.10
  -5  12   0    7.10    4.50
  -6 -12   0   13.70    4.90
  -6 -12   0   16.30    4.70
   6 -12   0   20.90    5.60
  -6 -12   0   12.40    2.30
   6 -12   0   11.70    4.70
   6  12   0   11.80    5.10
  -6  12   0    2.60    3.40
  -7 -12   0   56.09    7.80
  -7 -12   0   51.29    7.80
   7 -12   0   54.69    8.60
   7 -12   0   41.10    8.50
   7  12   0   49.60    8.50
  -7  12   0   57.79    9.80
   8 -12   0  127.19   14.20
  -8 -12   0  115.89   12.20
  -8 -12   0  119.39   11.80
   8  12   0  118.09   13.70
  -8  12   0  113.99   14.00
  -9 -12   0   32.70    7.10
   9 -12   0   20.60    7.00
  -9 -12   0   28.80    6.00
   9  12   0   49.60    9.70
  -9  12   0   35.50    8.80
  10 -12   0   14.10    6.70
 -10 -12   0   22.20    6.60
 -10 -12   0   10.30    4.00
 -10  12   0    5.20    5.90
  10  12   0   14.50    6.60
 -11 -12   0   18.50    6.30
  11 -12   0   11.10    6.70
  11  12   0   28.70    8.80
 -11  12   0   24.60    8.70
 -12 -12   0   24.10    7.20
 -12 -12   0   28.60    9.80
  12 -12   0   21.00    7.50
  12  12   0   22.10    8.70
 -12  12   0   20.30    8.30
  13 -12   0   13.80    7.80
 -13 -12   0    9.20    7.20
 -13  12   0   -8.20    4.60
  13  12   0   -7.50    5.00
   0 -13   0   12.40    3.70
   0 -13   0   15.60    5.10
   0  13   0   12.60    3.80
   0  13   0   16.40    3.50
   1 -13   0   49.60    6.30
  -1 -13   0   48.50    8.10
  -1 -13   0   56.79    7.30
   1 -13   0   51.59    8.50
   1 -13   0   41.70    6.50
  -1  13   0   50.39    5.50
   1  13   0   56.09    6.70
  -1  13   0   59.49    7.40
   1  13   0   52.29    6.80
   2 -13   0   -2.10    1.60
  -2 -13   0    7.50    4.20
   2 -13   0   -0.90    2.50
  -2 -13   0    0.80    2.30
   2 -13   0   -0.60    2.40
   2 -13   0    3.80    2.60
  -2  13   0    1.60    3.30
  -2  13   0    3.10    2.00
   2  13   0   -1.10    2.30
   2  13   0    2.10    2.70
   3 -13   0    0.70    1.20
   3 -13   0    3.20    3.20
   3 -13   0    2.10    3.10
   3 -13   0    0.80    2.60
  -3 -13   0   -0.40    2.30
  -3 -13   0    3.10    2.90
  -3  13   0    7.70    3.80
   3  13   0   -0.20    2.30
  -3  13   0    2.10    1.80
   3  13   0   -5.30    2.60
  -4 -13   0   10.40    4.80
  -4 -13   0   19.50    2.90
   4 -13   0    9.90    4.50
  -4 -13   0   14.90    4.40
   4 -13   0   30.20    6.60
   4 -13   0   15.30    4.60
   4  13   0   12.90    3.80
  -4  13   0   15.60    5.30
   4  13   0   11.10    4.60
  -4  13   0   19.40    2.90
  -5 -13   0   85.29   10.60
  -5 -13   0   99.79   10.30
   5 -13   0  101.19   11.10
   5 -13   0   85.59   10.60
  -5 -13   0   94.09    5.80
  -5  13   0   98.29   12.00
   5  13   0   99.29   11.20
   6 -13   0    4.00    4.20
   6 -13   0   12.80    4.80
  -6 -13   0    7.10    3.90
  -6 -13   0    8.40    4.60
  -6  13   0   13.30    6.20
   6  13   0    4.10    4.30
  -7 -13   0   37.80    7.20
  -7 -13   0   56.49    8.50
   7 -13   0   42.80    8.40
   7  13   0   49.50    9.00
  -7  13   0   40.60    8.30
  -8 -13   0   56.29    8.30
  -8 -13   0   32.70    6.70
   8 -13   0   44.50    9.00
   8  13   0   34.80    8.20
  -8  13   0   24.50    7.70
  -9 -13   0    7.80    4.00
   9 -13   0    9.00    5.80
  -9 -13   0    7.70    4.60
   9  13   0    4.90    5.20
  -9  13   0    4.10    5.90
 -10 -13   0    3.70    3.90
 -10 -13   0   10.20    5.10
  10 -13   0   -5.10    4.40
  10  13   0   18.60    7.20
 -10  13   0    3.30    5.90
 -11 -13   0    1.50    4.60
  11 -13   0    4.10    5.90
 -11  13   0    1.20    5.90
  11  13   0   -4.90    4.90
 -12 -13   0    6.50    5.20
  12 -13   0   12.10    7.40
 -12  13   0    2.70    6.30
  12  13   0   -3.00    5.00
   0 -14   0   69.09    8.40
   0 -14   0   78.49   10.40
   0  14   0   84.19    8.00
   0  14   0   74.19    8.50
   1 -14   0   12.90    5.60
  -1 -14   0    2.40    3.10
   1 -14   0    3.30    3.20
  -1 -14   0    6.90    3.80
   1 -14   0    8.50    3.10
  -1  14   0    9.50    3.00
   1  14   0    4.00    3.00
  -1  14   0    6.50    3.80
   1  14   0    2.40    2.90
  -2 -14   0   50.99    8.30
   2 -14   0   54.19    8.50
   2 -14   0   34.80    6.30
   2 -14   0   46.30    6.70
   2 -14   0   59.49    5.60
  -2 -14   0   52.09    7.10
   2  14   0   49.30    6.70
  -2  14   0   43.10    7.20
  -2  14   0   57.89    5.70
   2  14   0   44.90    6.80
   3 -14   0    8.30    3.90
   3 -14   0    1.20    3.10
   3 -14   0   12.10    2.10
  -3 -14   0   12.90    5.10
   3 -14   0    0.70    3.30
  -3 -14   0    8.70    3.70
  -3  14   0    4.50    4.20
  -3  14   0    9.50    2.80
   3  14   0    7.80    3.90
   3  14   0    6.30    3.30
   4 -14   0   12.50    4.50
  -4 -14   0   15.70    5.80
  -4 -14   0    8.90    3.90
   4 -14   0   17.20    6.00
   4 -14   0   20.50    5.60
  -4  14   0   14.00    5.40
   4  14   0   14.00    4.00
  -4  14   0   14.60    2.80
   4  14   0   22.00    5.60
  -5 -14   0   20.90    6.40
   5 -14   0   23.20    6.00
  -5 -14   0   24.50    5.60
   5 -14   0   13.50    5.40
   5  14   0    8.40    4.80
  -5  14   0   18.70    6.30
   6 -14   0   10.10    5.10
  -6 -14   0   -2.80    3.70
  -6 -14   0    6.10    3.80
   6 -14   0    2.00    4.10
  -6  14   0   -4.50    3.70
   6  14   0    5.90    4.70
  -7 -14   0    1.90    3.90
   7 -14   0   -1.70    2.90
  -7 -14   0    3.90    3.80
  -7  14   0    3.50    5.10
   7  14   0    2.10    4.40
  -8 -14   0   24.80    6.30
   8 -14   0   16.40    6.40
  -8 -14   0   18.70    5.70
  -8  14   0   17.90    7.40
   8  14   0   14.00    5.90
   9 -14   0   30.70    8.30
  -9 -14   0   42.50    7.90
  -9 -14   0   23.40    6.40
   9  14   0   18.90    7.10
  -9  14   0   27.60    8.50
 -10 -14   0    0.60    3.80
  10 -14   0   20.60    8.20
 -10 -14   0    8.70    4.90
 -10  14   0    0.30    5.50
  10  14   0   15.30    6.90
  11 -14   0    5.80    6.10
 -11 -14   0    5.50    5.40
  11  14   0    9.80    7.20
 -11  14   0   -6.30    5.40
 -12 -14   0    4.90    7.10
 -12 -14   0   21.60    7.40
  12 -14   0   15.50    8.60
  12  14   0   10.90    8.20
 -12  14   0   14.00    8.30
   0 -15   0    4.70    3.20
   0 -15   0    3.50    4.40
   0  15   0    3.90    2.90
   0  15   0    4.10    3.60
   1 -15   0    4.20    4.40
   1 -15   0    1.90    3.30
   1 -15   0    4.80    3.00
  -1 -15   0   -0.70    3.90
   1 -15   0   -0.60    2.30
  -1 -15   0    0.20    2.80
  -1  15   0    2.70    2.60
   1  15   0    2.50    3.00
  -1  15   0    2.70    3.70
   1  15   0    5.60    3.40
   2 -15   0  292.77   19.70
   2 -15   0  267.67   17.40
   2 -15   0  275.67   14.60
  -2 -15   0  303.57   19.80
   2 -15   0  253.67   16.30
  -2 -15   0  274.77   17.00
  -2  15   0  299.67   15.10
   2  15   0  287.47   16.70
   2  15   0  277.57   16.80
  -2  15   0  300.57   18.20
  -3 -15   0    0.40    2.70
   3 -15   0    2.60    3.60
  -3 -15   0    0.80    4.00
   3 -15   0   -2.50    2.60
   3 -15   0    2.70    3.10
   3  15   0    0.10    3.10
  -3  15   0   -1.10    3.40
   3  15   0    3.10    3.10
  -3  15   0   -2.10    1.80
   4 -15   0    1.50    4.00
  -4 -15   0    5.00    4.30
   4 -15   0    1.70    3.20
   4 -15   0   -5.10    2.70
  -4 -15   0   -3.40    2.80
  -4  15   0    2.60    3.40
   4  15   0    3.20    3.30
  -4  15   0    0.60    1.70
   4  15   0   -1.40    3.30
   5 -15   0    3.10    3.70
   5 -15   0   -5.50    3.00
  -5 -15   0    1.00    3.30
  -5 -15   0   -2.30    3.60
  -5  15   0    0.40    3.20
   5  15   0   -6.70    2.80
  -6 -15   0  102.19   11.30
  -6 -15   0  121.79   13.30
   6 -15   0   92.39   12.20
   6 -15   0   81.79   11.60
   6  15   0  107.49   12.70
  -6  15   0  131.39   14.80
  -7 -15   0   23.00    6.10
  -7 -15   0   30.40    7.30
   7 -15   0   37.60    8.10
  -7  15   0   28.90    7.40
   7  15   0   32.60    7.90
  -8 -15   0    9.10    4.40
   8 -15   0    4.30    5.40
  -8 -15   0    7.40    5.10
   8  15   0    0.40    5.00
  -8  15   0    6.10    6.10
   9 -15   0    0.40    4.90
  -9 -15   0    8.70    4.70
  -9 -15   0    4.10    4.40
   9  15   0    2.10    5.50
  -9  15   0   -3.60    5.10
  10 -15   0   24.10    8.40
 -10 -15   0   40.10    8.30
 -10 -15   0   47.90    8.40
 -10  15   0   37.00   10.20
  10  15   0   23.30    8.40
 -11 -15   0   12.50    8.70
 -11 -15   0    6.70    5.90
  11 -15   0   27.50    9.00
 -11 -15   0   11.80    8.20
 -11  15   0   20.30    9.40
  11  15   0   23.90    8.80
   0 -16   0   51.39    7.70
   0 -16   0   55.09    9.40
   0  16   0   57.39    7.30
   0  16   0   68.29    8.80
   1 -16   0   54.89    9.40
  -1 -16   0   56.59    8.20
  -1 -16   0   50.19    9.40
   1 -16   0   45.30    6.30
   1 -16   0   54.49    7.20
   1 -16   0   56.39    8.50
  -1  16   0   56.99    8.50
  -1  16   0   55.99    6.80
   1  16   0   53.49    7.80
   1  16   0   49.80    7.50
  -2 -16   0  103.89   11.10
  -2 -16   0  101.79   12.80
   2 -16   0   89.49    8.60
   2 -16   0   98.19   11.20
   2 -16   0  107.09   10.80
   2 -16   0   85.99   12.30
   2  16   0  102.99   10.40
  -2  16   0  114.29   12.00
  -2  16   0   97.49    7.60
   2  16   0  115.89   11.50
  -3 -16   0   -0.10    3.70
  -3 -16   0    2.20    3.40
   3 -16   0    1.80    3.80
   3 -16   0    6.90    4.50
   3 -16   0    3.10    3.30
   3  16   0   -3.00    3.20
  -3  16   0    2.10    2.30
   3  16   0    1.80    3.20
  -3  16   0   -5.10    3.60
   4 -16   0    7.90    4.50
  -4 -16   0   -3.10    2.70
   4 -16   0    5.70    4.90
  -4 -16   0   -6.90    2.50
   4 -16   0    4.40    3.70
   4  16   0    8.00    4.40
   4  16   0    2.80    3.20
  -4  16   0    6.00    4.70
  -5 -16   0   15.30    4.80
  -5 -16   0   21.60    6.70
   5 -16   0    4.90    4.00
   5 -16   0   15.50    6.10
  -5  16   0   -1.20    4.30
   5  16   0    6.20    4.70
  -6 -16   0   74.19   10.80
  -6 -16   0   58.19    8.70
   6 -16   0   58.59    9.70
   6 -16   0   65.99   10.70
  -6  16   0   58.99   10.20
   6  16   0   63.09   10.20
  -7 -16   0  220.88   16.00
  -7 -16   0  219.28   16.90
   7 -16   0  207.18   19.60
  -7  16   0  192.78   19.50
   7  16   0  207.48   20.10
   8 -16   0   -4.30    4.10
  -8 -16   0    0.30    3.40
  -8 -16   0    0.90    5.10
   8  16   0   -2.70    4.40
  -8  16   0    2.60    4.50
   9 -16   0   71.49   12.20
  -9 -16   0   44.00    8.70
  -9 -16   0   38.90    8.80
  -9  16   0   29.00    9.20
   9  16   0   36.20    9.50
 -10 -16   0   20.70    6.50
 -10 -16   0   18.20    6.60
  10 -16   0   14.30    7.50
 -10  16   0   11.20    8.00
  10  16   0   19.30    7.90
  11 -16   0   42.10   10.70
 -11 -16   0   23.70    7.00
 -11 -16   0   49.60   12.20
 -11 -16   0   48.50    9.70
 -11  16   0   59.89   12.80
  11  16   0   33.20   10.20
   0 -17   0   -1.30    4.50
   0 -17   0   -3.60    2.80
   0 -17   0    5.10    4.00
   0  17   0    5.20    3.40
   0  17   0    0.70    3.70
  -1 -17   0   -2.10    3.40
  -1 -17   0    3.10    3.60
   1 -17   0   -0.60    3.10
   1 -17   0   -2.50    4.30
   1 -17   0    2.10    3.20
   1 -17   0    1.50    3.00
   1  17   0   -5.90    2.40
  -1  17   0   -5.70    3.10
   1  17   0    1.40    3.20
  -1  17   0    0.30    2.90
  -2 -17   0   18.60    6.40
   2 -17   0   31.40    6.30
   2 -17   0   27.00    6.70
   2 -17   0   18.00    7.00
  -2 -17   0   27.40    6.20
   2  17   0   32.20    6.30
  -2  17   0   35.50    7.30
  -2  17   0   34.60    5.30
   2  17   0   31.40    6.30
   3 -17   0   24.00    6.30
   3 -17   0   13.60    4.90
  -3 -17   0   22.00    5.50
  -3 -17   0   25.10    7.20
   3 -17   0    4.40    5.20
   3  17   0   14.50    5.00
   3  17   0    8.40    5.20
  -3  17   0   16.90    5.90
   4 -17   0   -4.40    3.50
   4 -17   0   -1.40    4.20
  -4 -17   0   -0.70    3.00
   4 -17   0   -0.10    3.40
  -4 -17   0    3.10    5.00
   4  17   0   -0.80    3.20
   4  17   0   -0.90    3.70
  -4  17   0    1.40    4.40
  -5 -17   0   14.90    5.30
  -5 -17   0   18.00    6.60
   5 -17   0   37.20    8.80
   5 -17   0   23.90    6.40
  -5  17   0   13.30    6.30
   5  17   0   25.50    7.00
  -6 -17   0   21.80    6.20
   6 -17   0   20.30    7.40
   6 -17   0   11.40    5.70
  -6 -17   0   28.20    7.60
  -6  17   0   15.70    6.90
   6  17   0   48.60    9.60
   7 -17   0    6.90    5.50
  -7 -17   0    0.40    4.90
  -7 -17   0   -2.40    3.50
   7  17   0    2.80    5.00
  -7  17   0    2.40    5.70
   8 -17   0    6.40    6.40
  -8 -17   0   12.60    5.60
  -8 -17   0   12.40    6.70
   8  17   0    4.00    5.60
  -8  17   0   10.60    7.10
   9 -17   0   27.30    8.30
  -9 -17   0   16.20    6.90
  -9 -17   0   12.60    6.10
  -9  17   0   26.20    9.50
   9  17   0   11.90    7.50
 -10 -17   0   27.80    7.70
 -10 -17   0   22.70   10.50
 -10 -17   0   45.90    9.10
  10 -17   0   40.60   10.10
 -10  17   0   49.40   11.80
  10  17   0   43.80   10.50
   0 -18   0   26.60    8.20
   0 -18   0   17.80    5.60
   0 -18   0   26.80    6.00
   0 -18   0   15.90    4.50
   0  18   0   11.00    4.90
   0  18   0   16.80    5.00
   1 -18   0   -1.90    2.50
   1 -18   0    0.00    5.50
   1 -18   0   -3.20    3.10
  -1 -18   0    6.90    4.10
  -1 -18   0  -11.80    3.10
   1  18   0   -0.20    3.00
  -1  18   0   -1.90    2.60
   1  18   0    1.80    3.80
  -1  18   0   -2.90    3.80
   2 -18   0   82.59   10.30
   2 -18   0   66.29    9.80
  -2 -18   0   80.59   12.50
  -2 -18   0   70.19    9.90
   2 -18   0   79.69   12.70
   2  18   0   74.29    9.60
   2  18   0   84.49   10.50
  -2  18   0   83.59   11.00
   3 -18   0   12.60    4.90
   3 -18   0    8.60    6.30
  -3 -18   0   20.00    7.40
  -3 -18   0   15.30    5.10
   3 -18   0   22.80    6.50
   3  18   0   13.90    5.30
  -3  18   0   11.20    5.70
   3  18   0    4.20    4.00
   4 -18   0   -3.30    3.50
  -4 -18   0   -4.00    3.90
   4 -18   0   -1.40    4.60
   4 -18   0    1.60    4.00
  -4 -18   0   -0.30    3.10
  -4  18   0    4.60    5.30
   4  18   0    0.40    3.50
   4  18   0   -3.40    3.50
   5 -18   0   48.40    9.20
   5 -18   0   51.59   10.50
  -5 -18   0   32.50    9.10
  -5 -18   0   37.10    7.50
   5  18   0   35.10    8.10
  -5  18   0   45.90    9.80
   6 -18   0   38.40    9.20
  -6 -18   0   30.60    8.00
  -6 -18   0   47.70    8.50
  -6  18   0   28.80    8.70
   6  18   0   37.90    8.90
  -7 -18   0   15.00    7.00
  -7 -18   0   16.80    6.20
   7 -18   0   24.80    8.00
   7  18   0   26.70    8.10
  -7  18   0   14.50    7.30
  -8 -18   0   -2.20    3.70
  -8 -18   0    0.50    5.70
   8 -18   0    3.80    5.90
  -8  18   0   -2.00    5.60
   8  18   0    0.70    6.00
  -9 -18   0   18.40    6.50
   9 -18   0   20.70    8.30
  -9 -18   0   10.50    7.70
  -9 -18   0    4.40    6.30
   9  18   0   23.30    8.80
  -9  18   0   27.10    9.40
 -10 -18   0    9.80    5.90
  10 -18   0   15.40    8.00
 -10 -18   0   22.80    7.30
 -10 -18   0    8.60    8.00
  10  18   0   18.00    8.50
 -10  18   0    2.00    6.70
   0 -19   0   -3.00    2.70
   0 -19   0   -1.00    3.80
   0 -19   0   -2.90    3.50
   0 -19   0    3.20    4.20
   0  19   0   -2.90    3.20
   0  19   0   -0.90    4.00
  -1 -19   0   64.09   11.40
  -1 -19   0   41.00    7.70
  -1 -19   0   41.30    8.10
   1 -19   0   38.70    6.90
   1 -19   0   32.60    9.10
   1 -19   0   38.90    8.00
   1  19   0   29.40    6.70
   1  19   0   37.10    7.40
  -1  19   0   61.79    9.40
   2 -19   0   10.80    5.70
   2 -19   0    3.90    4.80
  -2 -19   0   11.70    7.00
  -2 -19   0    9.50    4.70
  -2 -19   0   10.60    5.10
   2 -19   0   10.50    4.80
  -2  19   0   10.50    5.50
   2  19   0   14.20    5.50
   2  19   0    6.20    4.40
  -3 -19   0   47.50    8.40
   3 -19   0   47.50    8.50
  -3 -19   0   58.59   11.10
   3 -19   0   62.29   10.30
   3 -19   0   59.39   12.00
   3  19   0   57.39    8.70
   3  19   0   55.39    9.20
  -3  19   0   44.50    8.90
  -4 -19   0    3.20    5.30
   4 -19   0    0.60    4.90
   4 -19   0   -1.60    5.60
   4 -19   0   10.70    5.40
  -4 -19   0    9.20    4.90
  -4  19   0   -0.60    5.20
   4  19   0    6.80    4.80
   4  19   0   -1.90    4.90
  -5 -19   0   -4.40    3.90
  -5 -19   0    3.10    4.40
   5 -19   0    4.30    4.50
   5 -19   0    2.50    5.70
   5  19   0   -0.40    4.60
  -5  19   0   -0.50    4.00
  -6 -19   0   -6.80    5.00
   6 -19   0    2.50    4.90
  -6 -19   0    9.80    5.10
  -6  19   0    3.00    5.90
   6  19   0   12.00    5.80
   7 -19   0    3.20    5.70
  -7 -19   0   -4.00    5.10
  -7 -19   0    7.40    5.40
  -7  19   0    9.80    6.50
   7  19   0    8.00    6.30
  -8 -19   0  -11.10    4.30
  -8 -19   0   -3.40    4.30
   8 -19   0  -14.80    3.80
  -8 -19   0   -8.90    5.10
   8  19   0   -1.70    5.10
  -8  19   0   -7.10    5.20
  -9 -19   0   44.80    9.20
  -9 -19   0   24.30    8.40
  -9 -19   0   23.60    9.80
   9 -19   0   26.40    9.00
  -9  19   0   17.00    8.90
   9  19   0   38.30   10.10
   0 -20   0   99.29   12.80
   0 -20   0  106.79   11.70
   0 -20   0  124.49   16.70
   0  20   0  125.39   13.50
  -1 -20   0   -1.40    3.50
  -1 -20   0    0.20    4.00
   1 -20   0   -6.20    4.90
  -1 -20   0    6.10    6.00
   1 -20   0    2.30    3.60
  -1 -20   0   -0.80    3.00
   1 -20   0    3.10    4.70
   1  20   0    6.20    4.20
  -1  20   0   -8.00    3.70
   1  20   0   -1.80    3.90
  -2 -20   0   -1.40    3.70
  -2 -20   0    2.20    5.60
  -2 -20   0   11.60    5.30
   2 -20   0   -5.00    4.70
   2 -20   0    8.70    4.40
   2 -20   0   -1.20    4.30
   2  20   0   -0.60    3.80
   2  20   0   12.30    5.10
  -2  20   0    1.00    5.20
   3 -20   0   28.80    9.20
   3 -20   0   19.40    6.80
  -3 -20   0   12.50    5.50
  -3 -20   0   25.60    7.90
   3 -20   0   21.90    6.40
  -3 -20   0   27.30    8.60
   3  20   0   23.70    7.00
  -3  20   0   23.40    7.50
   3  20   0   15.60    5.80
   4 -20   0   -2.40    5.80
   4 -20   0   -4.70    3.90
   4 -20   0   -2.40    4.30
  -4 -20   0   15.10    6.50
  -4 -20   0    0.40    3.90
  -4 -20   0   -0.50    5.20
   4  20   0    0.70    4.30
  -4  20   0    1.30    5.50
   4  20   0   -2.20    3.60
   5 -20   0    2.40    6.60
   5 -20   0    3.40    4.90
  -5 -20   0    4.30    4.50
  -5 -20   0    3.90    6.00
  -5 -20   0    6.10    6.60
  -5  20   0   -0.60    4.20
   5  20   0    9.30    5.20
  -6 -20   0   27.70    8.60
  -6 -20   0    9.40    7.30
  -6 -20   0   19.10    6.40
   6 -20   0   36.40    9.00
  -6  20   0   33.00    9.60
   6  20   0   29.20    8.50
  -7 -20   0    3.20    6.60
  -7 -20   0    8.30    5.40
  -7 -20   0   16.10    7.80
   7 -20   0   13.80    7.50
  -7  20   0   12.40    7.50
   7  20   0   32.00    9.30
  -8 -20   0    2.80    7.10
   8 -20   0   -0.50    5.60
  -8 -20   0    8.20    5.00
  -8 -20   0   -7.10    5.70
  -8  20   0    2.50    6.60
   8  20   0    0.40    6.30
   0 -21   0    0.60    3.90
   0 -21   0    4.10    6.00
   0 -21   0   -3.70    3.00
   0  21   0    5.10    5.00
   1 -21   0    2.50    6.70
  -1 -21   0    0.30    3.10
  -1 -21   0   -3.10    3.70
  -1 -21   0   -2.40    5.10
   1 -21   0    1.20    4.40
   1 -21   0   -0.20    3.50
   1  21   0   -1.80    4.10
  -1  21   0    4.90    5.50
   2 -21   0   -0.10    4.90
  -2 -21   0   -2.40    4.10
  -2 -21   0   11.30    7.10
   2 -21   0   -4.40    3.00
   2 -21   0    1.00    6.50
  -2 -21   0   -0.10    3.80
   2  21   0    0.60    4.80
   2  21   0   -2.10    3.90
  -2  21   0   -0.10    5.20
  -3 -21   0    1.00    5.40
   3 -21   0    1.30    6.50
   3 -21   0    3.10    4.50
  -3 -21   0   15.00    6.80
   3 -21   0   -4.50    4.10
  -3 -21   0    6.80    4.70
  -3  21   0    4.20    5.40
   3  21   0    3.80    4.70
   3  21   0   10.50    6.20
  -4 -21   0   -3.10    5.00
   4 -21   0   -2.10    4.90
  -4 -21   0    9.90    5.40
  -4 -21   0    1.20    5.20
   4 -21   0   -2.30    5.70
   4 -21   0    0.20    4.80
   4  21   0    1.90    4.00
   4  21   0    4.10    5.60
  -4  21   0   -5.60    5.20
   5 -21   0    5.60    5.60
  -5 -21   0    0.60    4.90
   5 -21   0   -3.30    6.30
  -5 -21   0   -6.30    4.70
  -5 -21   0  -10.10    5.20
  -5  21   0   -1.00    5.20
   5  21   0    2.90    6.10
  -6 -21   0    3.50    6.30
  -6 -21   0    1.20    6.10
  -6 -21   0    0.50    4.20
   6 -21   0   -2.60    5.30
  -6  21   0    1.20    5.80
   6  21   0   -2.40    5.50
  -7 -21   0   -0.10    5.60
  -7 -21   0    3.20    5.20
  -7 -21   0   -5.80    5.70
   7 -21   0   -5.60    4.50
  -7  21   0    9.70    7.60
   7  21   0    9.60    7.60
   0 -22   0   55.99    8.90
   0 -22   0  104.79   16.30
   0 -22   0   57.19   10.50
   0  22   0   71.29   11.00
  -1 -22   0    5.70    5.20
   1 -22   0   -1.00    4.00
   1 -22   0   -0.60    6.30
   1 -22   0   -2.80    4.50
  -1 -22   0    9.40    4.40
  -1 -22   0    5.00    7.20
   1  22   0    5.30    5.10
  -1  22   0    5.70    5.40
   2 -22   0   17.40    7.20
   2 -22   0   39.80   11.40
  -2 -22   0   32.40    8.30
  -2 -22   0   22.20    8.50
  -2 -22   0   18.90    5.80
   2 -22   0   35.50    8.30
  -2  22   0   30.70    8.60
   2  22   0   30.30    7.70
  -3 -22   0    9.00    7.90
   3 -22   0    1.80    5.40
  -3 -22   0   13.10    6.40
   3 -22   0   -4.70    3.70
  -3 -22   0    0.70    4.50
   3 -22   0    4.50    7.70
   3  22   0    8.20    5.20
  -3  22   0    4.40    6.20
   3  22   0    0.20    5.10
   4 -22   0    7.90    6.20
  -4 -22   0    3.00    4.70
  -4 -22   0   -5.40    4.70
   4 -22   0   -3.20    4.30
   4 -22   0   -5.50    6.80
  -4 -22   0    1.20    6.20
  -4  22   0   -1.90    5.40
   4  22   0   10.80    6.20
   4  22   0    5.10    5.20
  -5 -22   0   -3.00    3.90
  -5 -22   0   -6.10    4.60
  -5 -22   0   -1.60    6.10
   5 -22   0    6.90    5.60
   5  22   0    2.90    6.20
  -5  22   0   -7.60    4.60
  -6 -22   0   -2.70    5.30
  -6 -22   0    4.10    5.60
   6 -22   0    4.70    6.40
  -6 -22   0    8.40    7.00
   6  22   0    0.90    6.20
  -6  22   0    6.20    7.00
   0 -23   0   -1.60    4.50
   0 -23   0   -2.00    6.50
   0 -23   0   -3.20    4.10
   0  23   0   16.40    6.50
  -1 -23   0   27.10   10.40
  -1 -23   0   36.60    7.20
   1 -23   0   37.70    8.00
   1 -23   0   30.10   11.00
  -1 -23   0   24.90    7.70
   1 -23   0   21.50    7.50
   1  23   0   23.30    7.40
  -1  23   0   34.20    8.90
   2 -23   0   50.79    9.60
   2 -23   0   54.99   11.10
  -2 -23   0   52.49   10.00
   2 -23   0   55.49   13.30
  -2 -23   0   95.49   16.30
  -2 -23   0   71.09   13.90
   2  23   0   65.09   10.80
  -2  23   0   76.99   12.10
   3 -23   0   28.50    8.20
  -3 -23   0   41.10   11.70
  -3 -23   0   39.40    9.40
   3 -23   0   31.60    9.20
   3 -23   0   19.90    9.70
   3  23   0   33.30    7.70
  -3  23   0   28.30    8.70
   4 -23   0    0.10    4.60
   4 -23   0    4.30    6.00
   4 -23   0    4.50    7.60
  -4 -23   0    9.80    6.00
  -4 -23   0   12.90    8.80
  -4 -23   0    1.50    6.20
   4  23   0    5.10    6.20
  -4  23   0   14.40    7.70
   4  23   0    7.50    5.30
  -5 -23   0    8.20    6.50
   5 -23   0   13.90    7.60
  -5 -23   0    1.00    5.20
  -5 -23   0   15.30    8.90
  -5  23   0   -0.80    5.90
   5  23   0    8.20    5.90
   0 -24   0   83.59   15.20
   0 -24   0   72.49   12.40
   0  24   0   83.19   12.60
   1 -24   0   20.90    7.70
  -1 -24   0   65.59   11.60
   1 -24   0   16.30    9.80
  -1 -24   0   62.59   14.20
   1 -24   0   34.50    8.00
   1  24   0   46.70    9.60
  -1  24   0   28.50    8.60
   2 -24   0   12.00    6.00
   2 -24   0   17.40    9.90
   2 -24   0   10.00    6.60
  -2 -24   0   32.50   12.00
  -2 -24   0   23.10    7.60
   2  24   0   16.80    6.80
  -2  24   0   15.40    7.10
  -3 -24   0    6.70    7.50
   3 -24   0    0.20    5.10
   3 -24   0    2.90    8.40
   3  24   0    3.00    4.70
  -3  24   0   -0.30    6.00
  14   0  -1    6.90    6.20
 -14   0   1   -1.60    4.60
 -14   0   1    2.70    5.70
 -14   0   1    0.60    5.70
 -13   0   1   -2.60    4.20
 -13   0   1    1.40    3.60
 -13   0   1    4.20    5.10
 -13   0   1   -3.20    4.90
  13   0  -1    3.20    4.70
 -12   0   1    3.40    4.80
  12   0  -1    0.00    4.10
 -12   0   1   -3.20    3.00
  11   0  -1    0.00    3.70
 -11   0   1    0.70    3.00
 -11   0   1    0.70    3.40
 -10   0   1   -1.30    3.50
  10   0  -1   -0.50    3.20
 -10   0   1    7.90    3.90
  10   0  -1   -0.90    3.30
  -9   0   1    1.90    3.10
   9   0  -1    0.30    3.30
   9   0  -1   -0.70    2.80
  -9   0   1   -0.80    2.80
   8   0  -1   -2.50    2.30
   8   0  -1   -0.40    2.80
   7   0  -1   -2.10    2.30
   7   0  -1    0.50    1.90
   6   0  -1    0.90    2.00
   6   0  -1   -1.80    1.80
   5   0  -1    0.00    1.70
  -5   0   1   -0.20    0.50
   5   0  -1    0.00    1.80
   4   0  -1    1.30    1.60
  -4   0   1    0.80    0.60
   4   0  -1    2.30    1.80
  -3   0   1    4.10    1.60
  -3   0   1    0.20    0.60
   3   0  -1   -0.50    1.30
   3   0  -1    0.80    1.40
   2   0  -1   -0.20    0.40
  -2   0   1   -0.90    0.90
  -2   0   1    0.30    0.60
   2   0  -1   -0.50    1.00
   2   0  -1    0.20    1.20
  -2   0   1   -2.80    1.00
  -1   0   1    0.80    0.60
   1   0  -1   -0.20    0.60
  -1   0   1    0.60    0.50
   1   0  -1   -0.20    0.50
   1   0  -1    0.20    0.40
   1   0  -1    0.00    0.60
  -1   0   1    0.90    0.50
  -1   0   1   -0.30    0.50
   0   0   1   -0.20    0.20
   0   0  -1    0.00    0.10
   0   0  -1    0.00    0.20
   0   0  -1   -0.10    0.30
   0   0   1    0.00    0.10
   0   0   1   -0.20    0.10
   1   0   1    0.30    0.70
  -1   0  -1    0.00    0.50
  -1   0  -1    0.10    0.60
   1   0   1    0.50    0.50
  -1   0  -1   -0.60    0.40
  -1   0  -1   -0.30    0.30
   1   0   1    0.50    0.50
  -2   0  -1   -0.50    0.70
  -2   0  -1   -0.70    1.10
   2   0   1    0.70    1.30
   2   0   1    0.40    0.60
  -2   0  -1    1.40    1.10
   2   0   1    1.20    1.10
   3   0   1    1.10    1.30
  -3   0  -1    0.70    0.70
   3   0   1    0.30    1.40
  -3   0  -1    2.90    1.30
   4   0   1   -1.40    1.60
  -4   0  -1    0.50    0.60
   4   0   1   -2.80    1.40
   5   0   1   -2.10    1.50
  -5   0  -1    0.40    0.60
   5   0   1   -0.30    2.00
   6   0   1   -0.70    2.00
   6   0   1   -0.10    2.10
  -6   0  -1    0.40    0.50
  -7   0  -1   -1.50    1.80
   7   0   1   -1.30    1.50
   7   0   1    0.00    2.40
  -8   0  -1   -2.50    2.40
   8   0   1   -0.30    2.60
   8   0   1   -1.90    1.70
  -9   0  -1    1.20    3.10
   9   0   1   -4.20    1.50
   9   0   1   -3.10    2.90
 -10   0  -1   -3.40    3.10
  10   0   1   -3.30    2.90
  10   0   1   -1.10    2.80
 -11   0  -1   -1.40    3.90
  11   0   1    3.70    3.90
  11   0   1    4.50    4.20
 -11   0  -1   -0.20    3.40
 -12   0  -1   -2.10    3.40
 -12   0  -1    3.80    4.70
 -12   0  -1   -2.70    3.60
  12   0   1    1.70    4.70
  12   0   1    3.10    4.80
 -13   0  -1    0.90    4.70
  13   0   1    3.60    5.10
 -13   0  -1    3.80    5.70
 -13   0  -1   -4.20    4.20
 -13   0  -1   -3.00    3.80
 -14   0  -1   -4.00    5.00
 -14   0  -1   -4.60    4.00
  14   0   1   -3.80    4.40
 -14   0  -1    5.70    5.80
 -14  -1   1   -2.80    4.10
 -14  -1   1   -4.00    4.10
 -14  -1   1    5.50    5.20
  14  -1  -1   -0.70    4.90
 -14   1   1    5.70    6.20
 -14   1   1   -3.30    5.40
 -14   1   1    7.20    6.10
  14   1  -1  -10.30    3.30
 -13  -1   1   16.30    6.50
  13  -1  -1   23.40    7.10
 -13  -1   1   21.00    6.80
 -13  -1   1   40.00    9.80
 -13  -1   1   24.70    8.00
  13   1  -1   29.20    7.30
 -13   1   1   41.50   10.00
 -12  -1   1    5.60    5.40
 -12  -1   1   13.40    6.30
 -12  -1   1    8.00    4.70
  12  -1  -1   11.80    5.20
 -12  -1   1   12.30    6.20
 -12   1   1    5.60    5.00
  12   1  -1    4.60    4.60
 -12   1   1   15.40    5.50
  11  -1  -1    2.30    4.20
 -11  -1   1    6.00    4.20
 -11  -1   1   -2.60    3.10
  11   1  -1    7.70    4.80
 -11   1   1    9.70    5.20
  11   1  -1   10.90    4.40
 -11   1   1   -0.80    3.00
  10  -1  -1   -2.90    3.10
 -10  -1   1    5.30    4.30
 -10  -1   1   -4.30    2.20
 -10   1   1   -0.20    2.60
  10   1  -1    4.10    4.00
  10   1  -1    0.60    3.30
 -10   1   1   -1.20    3.30
   9  -1  -1   45.10    7.40
   9  -1  -1   58.29    8.00
   9   1  -1   61.39    8.50
   9   1  -1   41.70    6.80
  -9   1   1   55.99    7.50
  -9   1   1   67.19    9.60
   8  -1  -1  228.28   14.10
   8  -1  -1  213.68   14.10
  -8   1   1  196.88   14.70
   8   1  -1  228.38   13.90
   8   1  -1  215.48   14.20
  -8   1   1  256.97   14.30
   7  -1  -1  300.97   16.40
   7  -1  -1  297.27   16.60
   7   1  -1  284.17   16.60
   7   1  -1  307.27   16.30
  -7   1   1  287.87   17.50
   6  -1  -1  260.97   14.70
   6  -1  -1  286.87   14.80
   6   1  -1  261.17   14.90
   6   1  -1  267.67   14.50
   5  -1  -1   17.20    3.40
   5  -1  -1   13.10    3.10
   5   1  -1   21.50    3.80
   5   1  -1   13.80    3.10
  -4  -1   1   61.99    3.00
   4  -1  -1   59.39    5.60
   4  -1  -1   61.89    2.90
   4  -1  -1   70.19    5.20
   4  -1  -1   65.29    2.90
   4   1  -1   65.09    4.80
  -4   1   1   61.69    3.70
   4   1  -1   56.99    5.60
   3  -1  -1   60.99    4.20
  -3  -1   1   50.89    2.80
   3  -1  -1   55.39    3.00
   3  -1  -1   60.39    3.20
   3  -1  -1   59.79    4.40
  -3  -1   1   53.19    3.90
   3   1  -1   62.19    4.20
  -3   1   1   60.99    4.10
   3   1  -1   60.29    5.20
  -3   1   1   58.99    3.40
  -2  -1   1  364.26   16.20
   2  -1  -1  369.76   15.40
  -2  -1   1  367.36   15.10
  -2  -1   1  369.76   15.70
   2  -1  -1  358.06   16.00
   2   1  -1  353.26   16.20
  -2   1   1  357.06   15.60
  -2   1   1  362.66   15.90
   2   1  -1  351.96   15.00
   2   1  -1  372.16   15.70
  -2   1   1  374.06   15.50
  -2   1   1  368.06   15.90
   1  -1  -1   20.80    1.40
  -1  -1   1   23.50    1.60
   1  -1  -1   20.50    1.50
   1  -1  -1   23.10    1.60
  -1  -1   1   23.10    1.40
   1  -1  -1   25.40    2.00
  -1  -1   1   22.10    1.50
   1   1  -1   21.20    1.50
  -1   1   1   22.60    1.60
  -1   1   1   22.80    1.50
  -1   1   1   20.00    1.80
   1   1  -1   18.00    1.90
  -1   1   1   18.80    1.40
   1   1  -1   21.80    1.30
   1   1  -1   22.30    1.60
   0  -1   1  444.46   17.40
   0  -1   1  376.76   17.40
   0  -1  -1  463.45   18.00
   0  -1  -1  437.46   17.60
   0  -1   1  444.86   17.60
   0   1  -1  385.36   17.50
   0   1  -1  366.36   17.40
   0   1  -1  466.05   17.90
   0   1   1  466.75   17.80
   0   1  -1  454.55   17.70
   0   1  -1  441.96   17.50
   1  -1   1 3480.05  140.99
   1  -1   1 3476.35  141.19
   1  -1   1 3516.25  141.29
   1  -1   1 3446.06  143.99
  -1  -1  -1 3494.45  143.69
  -1  -1  -1 3565.74  140.39
  -1  -1  -1 3400.26  142.09
   1  -1   1 3527.65  142.29
  -1  -1  -1 3658.43  142.89
   1   1   1 3379.16  142.19
  -1   1  -1 3602.84  141.39
  -1   1  -1 3567.24  140.89
  -1   1  -1 3463.65  140.99
   1   1   1 3459.45  140.99
   1   1   1 3615.24  143.69
  -1   1  -1 3345.27  141.49
  -2  -1  -1    5.80    1.60
   2  -1   1    2.50    1.60
   2  -1   1    2.00    1.40
  -2  -1  -1    5.50    1.80
  -2  -1  -1    4.60    1.00
  -2  -1  -1    2.60    1.40
   2  -1   1    3.00    1.20
   2  -1   1    2.50    1.00
  -2   1  -1    3.40    1.20
   2   1   1    3.70    0.90
   2   1   1    3.30    1.40
   2   1   1    2.20    1.30
  -2   1  -1    3.50    1.10
  -2   1  -1    3.20    1.50
  -2   1  -1   -0.60    0.60
   3  -1   1    8.90    2.20
   3  -1   1    7.90    1.80
   3  -1   1    6.40    1.20
   3  -1   1    8.00    1.20
  -3  -1  -1    6.70    1.10
  -3   1  -1    5.30    1.20
  -3   1  -1    5.60    2.00
   3   1   1    7.90    2.00
  -3   1  -1    6.20    1.70
   3   1   1    7.20    1.90
   4  -1   1    0.20    0.60
   4  -1   1    0.90    1.80
   4  -1   1    0.00    1.30
  -4  -1  -1   -1.00    0.60
   4  -1   1    0.60    0.60
   4   1   1   -0.10    1.50
  -4   1  -1    1.40    0.90
   4   1   1   -0.20    1.40
  -4   1  -1    1.10    1.60
  -5  -1  -1   39.30    2.20
   5  -1   1   36.40    4.50
   5  -1   1   52.39    5.60
   5   1   1   37.80    4.90
  -5   1  -1   41.00    2.80
  -5   1  -1   43.90    5.50
   5   1   1   40.40    4.80
   6  -1   1    2.30    2.30
  -6  -1  -1    0.50    0.40
   6  -1   1   -2.30    1.80
  -6   1  -1   -0.80    0.80
   6   1   1    0.20    2.30
  -6   1  -1    3.60    2.30
   6   1   1   -1.30    1.70
   7  -1   1    6.20    2.90
   7  -1   1    4.00    2.90
   7   1   1    8.70    3.40
  -7   1  -1    2.60    2.80
   7   1   1    3.90    2.80
   8  -1   1   36.40    5.90
   8  -1   1   40.10    6.40
   8   1   1   43.90    6.30
  -8   1  -1   32.00    6.20
   8   1   1   38.60    6.40
   9  -1   1    3.30    3.70
  -9  -1  -1    5.10    3.50
   9  -1   1    5.80    3.80
   9   1   1    7.10    4.00
  -9   1  -1    3.20    3.50
   9   1   1    5.60    3.80
  10  -1   1   22.20    5.90
 -10  -1  -1   31.30    6.50
  10  -1   1   25.80    5.80
 -10  -1  -1   29.70    7.10
  10   1   1   34.90    6.70
  10   1   1   26.30    6.30
 -10   1  -1   29.60    6.70
  11  -1   1    4.80    4.60
 -11  -1  -1   14.80    5.40
  11  -1   1   10.80    4.80
 -11  -1  -1   10.50    6.00
 -11   1  -1   -2.40    3.80
 -11   1  -1    4.70    3.90
  11   1   1   -0.70    3.60
  11   1   1    5.40    4.40
 -12  -1  -1   23.80    7.40
 -12  -1  -1    6.90    4.80
  12  -1   1    5.40    4.80
 -12  -1  -1    3.90    4.70
 -12  -1  -1    6.50    5.00
 -12   1  -1   13.00    6.80
 -12   1  -1    2.10    5.40
  12   1   1   16.70    6.00
 -12   1  -1   11.40    4.90
  12   1   1   18.50    5.90
 -13  -1  -1    1.70    4.70
  13  -1   1   11.10    5.90
 -13  -1  -1   -0.20    4.90
 -13  -1  -1    2.50    5.50
 -13  -1  -1    9.90    5.00
  13   1   1    9.60    5.50
 -13   1  -1   10.40    5.50
 -13   1  -1    4.00    5.40
 -14  -1  -1    2.90    6.40
 -14  -1  -1    5.10    5.90
  14  -1   1   -0.80    4.70
 -14   1  -1   -0.70    4.50
 -14   1  -1    5.40    5.90
 -14   1  -1    6.40    6.50
 -14  -2   1    9.90    6.10
  14  -2  -1    2.60    5.20
 -14  -2   1    0.80    4.70
 -14  -2   1    3.30    5.70
 -14  -2   1   -0.10    5.30
 -14   2   1   -1.40    5.70
 -14   2   1   -1.30    4.90
  13  -2  -1   -1.90    4.10
 -13  -2   1   -7.10    3.50
 -13  -2   1    1.50    4.20
 -13  -2   1    7.50    5.10
 -13  -2   1    6.00    5.00
 -13   2   1    2.90    5.20
 -12  -2   1   -1.30    4.10
 -12  -2   1   -0.80    4.50
 -12  -2   1   -1.60    4.40
  12  -2  -1    1.30    4.50
 -12  -2   1   -4.70    3.10
  12   2  -1   -0.30    4.60
  12   2  -1    0.80    3.90
 -12   2   1    4.40    5.00
 -12   2   1    0.30    3.60
 -11  -2   1    2.70    4.10
 -11  -2   1   12.10    5.40
 -11  -2   1    7.50    4.40
 -11  -2   1    9.00    5.00
  11  -2  -1    3.40    4.50
 -11   2   1    7.40    4.00
  11   2  -1   -2.00    3.20
  11   2  -1    9.70    5.40
 -11   2   1    7.80    5.10
  10  -2  -1    9.30    4.80
 -10  -2   1    0.70    3.40
 -10  -2   1    6.80    4.30
 -10   2   1   13.10    5.60
  10   2  -1    9.20    4.70
 -10   2   1   11.40    4.30
  10   2  -1    2.80    4.20
   9  -2  -1  168.38   12.50
  -9   2   1  149.09   14.90
   9   2  -1  162.88   11.60
  -9   2   1  159.48   11.20
   9   2  -1  146.49   13.90
   8  -2  -1   95.49    9.90
  -8   2   1   92.39    8.60
  -8   2   1   76.39   10.00
   8   2  -1   78.09    8.40
   8   2  -1   85.09    9.60
   7  -2  -1  324.07   17.90
  -7   2   1  310.17   16.70
  -7   2   1  313.77   18.70
   7   2  -1  338.27   18.20
   7   2  -1  321.07   17.00
  -6  -2   1   46.60    2.30
  -6  -2   1   46.30    2.30
   6  -2  -1   43.30    5.70
  -6   2   1   43.50    5.10
  -6   2   1   38.60    6.30
   6   2  -1   41.70    5.90
   6   2  -1   38.10    5.10
  -5  -2   1  328.27   14.10
   5  -2  -1  349.47   14.30
   5  -2  -1  330.17   17.00
   5   2  -1  345.27   17.30
   5   2  -1  316.77   16.20
  -5   2   1  316.27   17.70
  -5   2   1  350.56   16.20
  -4  -2   1  226.98    9.70
   4  -2  -1  208.28   11.60
   4  -2  -1  211.98    9.90
  -4   2   1  221.18   10.50
  -4   2   1  221.88   12.50
  -4   2   1  220.88   10.80
   4   2  -1  220.38   11.10
   4   2  -1  221.08   11.90
  -3  -2   1   91.09    5.50
   3  -2  -1   96.19    6.10
  -3  -2   1   98.19    6.00
   3  -2  -1   98.69    5.20
   3  -2  -1  101.59    5.40
  -3  -2   1  100.69    4.90
  -3   2   1   89.69    6.60
  -3   2   1  103.89    5.60
   3   2  -1  100.19    5.50
  -3   2   1   97.99    5.30
  -3   2   1   94.99    5.60
   3   2  -1   92.59    6.20
   2  -2  -1 1614.74   65.39
  -2  -2   1 1584.94   65.59
   2  -2  -1 1612.04   65.99
  -2  -2   1 1614.44   65.59
   2  -2  -1 1616.64   66.19
  -2  -2   1 1581.34   65.99
   2   2  -1 1563.74   65.99
  -2   2   1 1645.24   65.29
  -2   2   1 1618.54   66.09
  -2   2   1 1558.04   66.79
   2   2  -1 1648.14   65.59
  -2   2   1 1684.83   65.99
   2   2  -1 1632.24   65.49
   2   2  -1 1684.23   66.59
  -2   2   1 1605.64   66.09
   1  -2  -1   43.70    2.70
  -1  -2   1   43.60    2.90
  -1  -2   1   42.30    2.60
  -1  -2   1   42.70    2.70
   1  -2  -1   44.50    3.30
   1  -2  -1   42.90    2.20
   1  -2  -1   44.50    2.70
  -1  -2   1   41.90    2.80
   1   2  -1   37.20    2.60
   1   2  -1   46.20    2.90
   1   2  -1   45.90    2.90
  -1   2   1   43.00    3.20
  -1   2   1   33.70    3.30
  -1   2   1   43.80    2.70
   1   2  -1   43.20    2.70
  -1   2   1   43.40    2.20
   0  -2  -1 2035.10   82.69
   0  -2  -1 2045.40   81.99
   0  -2   1 2034.90   82.09
   0  -2   1 2011.00   82.49
   0  -2  -1 1998.50   82.19
   0  -2   1 2021.30   83.29
   0  -2   1 2027.20   82.09
   0  -2  -1 2125.39   82.29
   0   2   1 1976.00   82.19
   0   2  -1 2073.89   82.19
   0   2   1 2085.19   81.99
   0   2   1 1995.70   82.69
   0   2  -1 2081.99   82.09
   0   2   1 1999.20   82.29
   0   2  -1 2017.60   82.29
   0   2  -1 2082.39   82.59
  -1  -2  -1  537.95   23.00
   1  -2   1  534.85   22.70
   1  -2   1  541.25   22.90
  -1  -2  -1  564.74   22.90
   1  -2   1  543.75   22.90
  -1  -2  -1  574.64   22.20
   1  -2   1  543.75   21.90
  -1  -2  -1  507.35   22.30
  -1   2  -1  557.54   22.90
   1   2   1  523.55   22.60
   1   2   1  525.05   22.40
   1   2   1  527.15   22.10
  -1   2  -1  545.15   21.90
  -1   2  -1  507.05   22.80
  -1   2  -1  554.24   22.70
   1   2   1  551.84   22.80
  -2  -2  -1 7250.37  287.17
   2  -2   1 7020.30  286.77
   2  -2   1 6960.30  289.77
  -2  -2  -1 7570.14  289.97
  -2  -2  -1 6892.21  286.47
   2  -2   1 7071.39  286.37
   2  -2   1 7188.28  286.97
  -2  -2  -1 6729.13  287.67
  -2  -2  -1 7103.69  283.07
   2   2   1 6879.61  283.17
  -2   2  -1 7238.58  285.87
   2   2   1 7042.20  285.37
  -2   2  -1 6914.91  285.67
   2   2   1 6559.64  283.87
  -2   2  -1 7354.36  287.97
  -2   2  -1 7177.88  284.27
   3  -2   1  303.67   14.50
  -3  -2  -1  289.57   14.20
  -3  -2  -1  299.77   13.10
   3  -2   1  308.37   13.50
  -3  -2  -1  278.27   14.60
   3  -2   1  309.87   13.30
   3  -2   1  295.97   13.40
  -3   2  -1  306.77   13.40
   3   2   1  277.87   14.20
  -3   2  -1  300.27   13.40
   3   2   1  295.67   13.90
  -3   2  -1  302.67   14.60
   4  -2   1  520.85   23.20
  -4  -2  -1  480.05   22.80
  -4  -2  -1  491.55   20.90
   4  -2   1  510.35   21.20
   4  -2   1  502.25   22.00
   4   2   1  498.75   23.00
  -4   2  -1  492.85   21.40
  -4   2  -1  460.95   23.10
   4   2   1  512.45   22.60
   5  -2   1   93.79    5.00
  -5  -2  -1   98.09    7.40
   5  -2   1  105.29    7.60
  -5  -2  -1  101.99    5.00
   5  -2   1  107.89    6.80
  -5   2  -1   98.49    5.60
  -5   2  -1   85.49    8.40
   5   2   1   99.39    7.00
   5   2   1   97.49    7.30
   6  -2   1    2.10    2.50
  -6  -2  -1    7.00    2.80
  -6  -2  -1    7.40    1.10
   6  -2   1    5.00    2.40
   6   2   1    6.10    2.60
  -6   2  -1    3.40    2.70
  -6   2  -1    6.50    1.60
   6   2   1    4.60    2.80
   7  -2   1  494.15   23.50
   7  -2   1  453.15   24.30
  -7  -2  -1  483.95   24.70
   7   2   1  479.35   23.80
  -7   2  -1  474.65   24.90
   7   2   1  497.05   24.50
  -8  -2  -1    1.30    3.10
   8  -2   1    1.40    3.10
   8  -2   1    2.50    2.60
  -8   2  -1    4.10    3.40
   8   2   1    0.80    2.80
   8   2   1    2.10    3.10
   9  -2   1  138.79   10.50
  -9  -2  -1  124.09   12.60
   9  -2   1  140.09   13.10
   9   2   1  137.09   13.10
   9   2   1  136.49   12.30
  -9   2  -1  122.89   13.10
 -10  -2  -1  150.98   15.50
  10  -2   1  137.79   13.50
 -10  -2  -1  140.59   14.10
 -10  -2  -1  101.29   12.00
  10   2   1  148.89   14.20
 -10   2  -1  146.39   12.80
 -10   2  -1  134.59   14.10
  10   2   1  128.99   12.60
 -11  -2  -1  144.69   16.30
 -11  -2  -1  200.18   18.30
 -11  -2  -1  181.48   14.70
  11  -2   1  202.88   15.40
 -11   2  -1  210.28   14.30
  11   2   1  194.78   14.50
 -11   2  -1  188.68   18.00
  11   2   1  199.98   15.20
 -12  -2  -1   34.40    8.30
 -12  -2  -1   16.60    6.40
 -12  -2  -1   40.00    9.40
  12  -2   1   33.80    7.90
 -12  -2  -1   26.70    7.40
 -12   2  -1   38.00    9.50
  12   2   1   28.50    7.50
 -12   2  -1   30.10    8.10
 -13  -2  -1    0.80    5.50
 -13  -2  -1   16.00    6.80
  13  -2   1   18.00    6.40
 -13  -2  -1   23.40    6.90
 -13  -2  -1   18.70    7.20
 -13   2  -1   20.70    7.20
 -13   2  -1    8.90    6.90
  13   2   1    6.40    5.90
  14  -2   1    5.00    6.30
 -14  -2  -1    7.40    6.40
 -14  -2  -1    4.90    5.40
 -14  -2  -1   11.50    6.20
 -14   2  -1    8.30    6.50
 -14   2  -1    7.30    5.70
 -14  -3   1   39.80    9.30
  14  -3  -1   20.20    7.40
 -14  -3   1   20.50    7.90
 -14  -3   1   28.10    8.40
 -14   3   1   22.10    7.90
 -13  -3   1   21.00    7.20
 -13  -3   1   27.90    7.80
 -13  -3   1   23.60    7.40
  13  -3  -1   49.90    9.70
 -13  -3   1   24.60    7.20
 -13   3   1   23.00    8.00
  13   3  -1   20.30    7.50
 -12  -3   1    9.40    5.40
 -12  -3   1    3.40    4.50
  12  -3  -1    2.40    4.80
 -12  -3   1    1.70    4.50
 -12  -3   1    8.60    4.80
 -12   3   1   -0.30    4.50
  12   3  -1   -0.50    4.60
 -11  -3   1    3.60    4.30
  11  -3  -1   -0.60    4.20
 -11  -3   1    1.60    3.60
 -11  -3   1    7.60    4.60
 -11   3   1   -2.00    2.90
  11   3  -1    3.60    4.70
 -11   3   1   -2.50    3.30
  11   3  -1    5.20    4.10
  10  -3  -1   -2.00    3.10
 -10  -3   1    2.60    3.10
 -10  -3   1    5.70    3.90
 -10   3   1   -0.30    2.60
  10   3  -1   -1.10    4.10
 -10   3   1   -3.20    3.10
  10   3  -1   -0.60    2.80
  -9  -3   1   36.30    6.80
  -9  -3   1   16.40    4.90
   9  -3  -1   29.60    6.30
  -9   3   1   35.70    5.50
   9   3  -1   32.20    6.70
   9   3  -1   22.30    5.00
  -9   3   1   28.50    6.70
   8  -3  -1   85.59    9.70
  -8  -3   1   91.09    9.90
   8   3  -1   77.69    9.30
  -8   3   1   94.29    8.50
   8   3  -1   82.39    8.50
  -8   3   1   82.49   10.50
  -7  -3   1    3.10    0.80
   7  -3  -1   -0.90    2.60
  -7  -3   1    0.20    2.10
  -7  -3   1    2.20    0.70
  -7   3   1    1.40    1.90
   7   3  -1   -1.30    2.00
  -7   3   1    3.30    3.30
   7   3  -1    2.60    2.90
  -6  -3   1   12.30    3.70
   6  -3  -1   11.90    1.80
   6  -3  -1   13.60    3.60
  -6  -3   1    9.20    1.50
  -6  -3   1   12.40    1.60
   6   3  -1   14.50    3.30
  -6   3   1   13.50    2.90
  -6   3   1   18.70    4.60
   6   3  -1   13.90    3.90
   5  -3  -1  253.87   11.40
  -5  -3   1  243.08   13.30
   5  -3  -1  239.58   13.40
  -5  -3   1  238.78   11.00
   5   3  -1  247.28   13.70
  -5   3   1  242.78   12.00
   5   3  -1  227.88   12.40
  -5   3   1  255.97   14.60
  -4  -3   1   49.40    3.40
   4  -3  -1   55.79    3.90
   4  -3  -1   55.39    5.60
  -4  -3   1   49.99    5.10
  -4   3   1   49.60    3.60
  -4   3   1   49.90    4.60
  -4   3   1   49.00    6.00
   4   3  -1   49.40    4.50
   4   3  -1   51.19    5.50
  -3  -3   1   47.90    3.30
  -3  -3   1   45.70    3.90
  -3  -3   1   42.10    3.20
   3  -3  -1   45.50    3.90
   3  -3  -1   38.70    4.30
  -3  -3   1   48.30    4.40
  -3   3   1   44.70    4.20
   3   3  -1   41.90    4.60
  -3   3   1   47.30    3.40
  -3   3   1   38.10    4.80
  -3   3   1   47.10    2.90
  -2  -3   1  120.19    5.50
   2  -3  -1  114.99    6.70
   2  -3  -1  109.79    6.40
   2  -3  -1  122.69    5.40
  -2  -3   1  116.39    6.40
   2  -3  -1  122.99    6.80
  -2  -3   1  117.69    6.40
  -2  -3   1  119.79    6.20
   2  -3  -1  119.49    6.60
  -2  -3   1  111.69    7.10
  -2   3   1  113.99    7.10
   2   3  -1  131.19    6.70
  -2   3   1  131.79    6.50
  -2   3   1  112.09    5.30
   2   3  -1  122.59    6.80
   2   3  -1  124.69    6.30
  -2   3   1  122.79    6.90
   1  -3  -1   18.30    2.60
  -1  -3   1   18.80    2.50
  -1  -3   1   18.90    2.10
  -1  -3   1   17.40    1.10
   1  -3  -1   19.30    1.40
   1  -3  -1   19.00    2.20
  -1  -3   1   17.80    2.00
  -1  -3   1   17.00    2.20
   1   3  -1   17.40    1.10
  -1   3   1   18.40    2.80
  -1   3   1   22.20    2.30
  -1   3   1   13.20    2.40
   1   3  -1   17.60    2.10
  -1   3   1   21.90    2.40
   1   3  -1   17.30    2.10
   1   3  -1   15.10    2.10
   1   3  -1   14.80    2.20
   0  -3   1 1331.67   53.09
   0  -3   1 1320.17   53.29
   0  -3  -1 1288.57   53.29
   0  -3  -1 1272.67   53.79
   0  -3   1 1281.67   52.59
   0  -3   1 1286.17   53.69
   0  -3  -1 1253.47   53.19
   0  -3  -1 1293.37   52.89
   0   3  -1 1321.27   53.19
   0   3  -1 1305.37   53.69
   0   3   1 1343.97   52.89
   0   3  -1 1339.57   53.09
   0   3   1 1407.86   53.39
   0   3  -1 1282.37   52.69
   0   3   1 1265.97   53.89
   0   3   1 1233.78   53.19
   1  -3   1 1248.18   52.29
  -1  -3  -1 1284.37   52.29
   1  -3   1 1092.49   51.99
  -1  -3  -1 1295.27   51.39
   1  -3   1 1303.47   50.89
   1  -3   1 1246.58   51.79
  -1  -3  -1 1329.77   51.49
  -1  -3  -1 1283.97   51.69
  -1  -3  -1 1262.27   52.19
   1  -3   1 1255.47   51.99
   1   3   1 1245.98   51.79
   1   3   1 1171.98   52.09
  -1   3  -1 1288.87   52.29
  -1   3  -1 1238.78   52.19
   1   3   1 1314.37   51.39
   1   3   1 1262.97   52.29
  -1   3  -1 1285.17   50.99
  -1   3  -1 1301.57   51.69
   1   3   1 1292.87   51.39
  -2  -3  -1 2188.78   92.29
   2  -3   1 2276.97   92.89
  -2  -3  -1 2286.47   92.79
   2  -3   1 2247.88   93.09
  -2  -3  -1 2303.97   93.39
  -2  -3  -1 2382.66   92.09
   2  -3   1 2283.67   93.49
  -2   3  -1 2250.37   93.39
  -2   3  -1 2302.07   91.69
  -2   3  -1 2352.86   91.39
  -2   3  -1 2284.17   92.99
   2   3   1 2311.17   93.49
   2   3   1 2206.88   92.49
   2   3   1 2214.88   92.99
   2   3   1 2317.37   92.79
  -3  -3  -1  777.02   35.20
  -3  -3  -1  810.62   34.00
   3  -3   1  815.32   34.30
  -3  -3  -1  788.02   34.40
   3  -3   1  837.52   35.20
   3   3   1  799.02   35.00
  -3   3  -1  830.02   33.70
  -3   3  -1  809.22   35.40
  -3   3  -1  819.82   34.40
   4  -3   1   28.30    4.30
  -4  -3  -1   28.60    2.90
   4  -3   1   33.10    3.30
   4  -3   1   30.60    3.30
  -4  -3  -1   33.10    4.60
  -4  -3  -1   32.30    4.00
   4   3   1   26.80    4.00
  -4   3  -1   34.20    3.60
  -4   3  -1   29.80    3.30
  -4   3  -1   28.00    4.40
   5  -3   1  305.27   14.90
  -5  -3  -1  307.47   13.90
  -5  -3  -1  295.87   16.70
  -5  -3  -1  305.37   15.80
   5  -3   1  312.07   14.20
   5  -3   1  317.27   16.50
   5   3   1  339.17   16.60
  -5   3  -1  274.37   16.40
  -5   3  -1  329.67   14.70
   6  -3   1   27.60    4.10
  -6  -3  -1   17.90    4.50
  -6  -3  -1   20.80    4.00
  -6  -3  -1   22.20    2.40
   6  -3   1   18.20    4.20
   6  -3   1   24.80    2.50
  -6   3  -1   16.20    4.30
   6   3   1   14.60    3.40
   6   3   1   20.40    4.30
  -7  -3  -1   24.10    2.10
   7  -3   1   19.70    4.40
  -7  -3  -1   22.80    5.00
   7  -3   1   22.00    4.30
  -7  -3  -1   22.50    5.20
  -7  -3  -1   21.50    1.90
   7   3   1   24.10    4.40
   7   3   1   19.90    4.90
  -7   3  -1   18.40    4.90
   8  -3   1  335.07   19.70
  -8  -3  -1  329.57   20.30
  -8  -3  -1  346.77   19.50
  -8   3  -1  338.47   20.20
   8   3   1  355.26   18.90
   8   3   1  336.17   19.50
   9  -3   1  104.29   11.60
  -9  -3  -1  108.69   12.20
  -9  -3  -1   96.19   10.80
   9   3   1   92.69   10.70
   9   3   1   84.39    9.50
  -9   3  -1  110.39   12.30
  10  -3   1   13.60    5.60
 -10  -3  -1   17.10    5.70
 -10  -3  -1   29.70    6.50
 -10   3  -1   29.10    5.40
  10   3   1   24.40    6.70
 -10   3  -1   15.70    5.90
 -11  -3  -1   30.10    7.30
 -11  -3  -1   48.70    9.10
 -11  -3  -1   39.50    7.90
  11  -3   1   32.40    7.30
  11   3   1   63.69    9.70
 -11   3  -1   41.80    8.30
 -11   3  -1   50.39    7.70
  12  -3   1   48.10    9.30
 -12  -3  -1   45.00    8.60
 -12  -3  -1   38.10    8.80
 -12  -3  -1   47.20    9.40
 -12   3  -1   50.39    9.40
  12   3   1   48.60    9.40
  13  -3   1   68.19   11.50
 -13  -3  -1   93.39   12.80
 -13  -3  -1   88.19   12.90
 -13  -3  -1  107.19   13.60
 -13  -3  -1  111.79   14.70
 -13   3  -1  100.69   13.90
  13   3   1  104.89   13.20
 -14  -3  -1  100.69   13.50
 -14  -3  -1   88.89   13.50
  14  -3   1   85.19   13.00
 -14  -3  -1   86.59   13.70
  14   3   1   66.59   11.90
 -14   3  -1  102.99   14.80
 -14   3  -1   93.69   15.20
 -14  -4   1    0.40    4.90
 -14  -4   1   16.80    6.70
  14  -4  -1   -2.80    4.80
 -14  -4   1    3.00    7.40
 -14   4   1   -3.00    5.30
 -13  -4   1    2.90    4.70
 -13  -4   1    4.00    4.60
 -13  -4   1   -4.20    3.40
 -13  -4   1   -2.20    4.60
  13  -4  -1    3.70    5.30
 -13   4   1    1.10    4.80
  13   4  -1   -3.30    4.20
  12  -4  -1   16.90    6.60
 -12  -4   1   22.60    6.90
 -12  -4   1   14.40    6.30
 -12  -4   1   12.70    6.10
  12   4  -1   15.80    6.60
 -12   4   1   13.00    6.70
 -11  -4   1   33.40    7.40
  11  -4  -1   55.19    9.40
 -11  -4   1   55.29    8.40
 -11  -4   1   66.39   10.50
 -11   4   1   50.49    9.70
  11   4  -1   50.59    9.10
 -10  -4   1   27.00    6.50
 -10  -4   1   24.30    5.60
  10  -4  -1   18.20    5.70
  10   4  -1   25.20    6.50
 -10   4   1   17.70    6.30
 -10   4   1   27.70    5.10
  -9  -4   1  173.98   12.20
  -9  -4   1  142.49   13.60
   9  -4  -1  168.78   13.00
  -9   4   1  166.98   10.70
   9   4  -1  152.38   14.60
  -9   4   1  162.98   15.80
  -8  -4   1    3.70    3.10
  -8  -4   1    3.60    1.00
   8  -4  -1    2.50    3.60
  -8  -4   1    1.00    3.00
  -8  -4   1    4.80    1.00
   8   4  -1   -1.10    3.00
  -8   4   1    1.20    2.20
  -8   4   1    1.40    3.30
   7  -4  -1   49.30    7.10
  -7  -4   1   38.50    3.20
  -7  -4   1   40.00    3.40
   7  -4  -1   34.70    3.40
  -7  -4   1   36.10    5.50
  -7  -4   1   39.60    6.00
  -7   4   1   35.10    4.50
   7   4  -1   47.50    7.00
  -7   4   1   46.20    7.40
   6  -4  -1   23.00    4.60
   6  -4  -1   27.60    3.10
  -6  -4   1   22.20    2.60
  -6  -4   1   19.70    3.70
  -6  -4   1   19.40    4.10
  -6  -4   1   22.20    2.80
   6   4  -1    8.10    3.50
  -6   4   1   22.10    3.00
  -6   4   1    9.00    4.10
  -5  -4   1    6.60    1.70
  -5  -4   1    9.10    2.40
   5  -4  -1    8.00    1.90
   5  -4  -1    7.60    2.60
  -5  -4   1    2.70    2.10
   5   4  -1    6.80    3.10
  -5   4   1    8.00    1.80
  -5   4   1    7.10    3.40
   4  -4  -1  281.27   13.40
  -4  -4   1  289.97   13.20
  -4  -4   1  279.67   13.00
   4  -4  -1  268.37   14.30
  -4  -4   1  253.57   13.80
   4   4  -1  286.07   14.70
  -4   4   1  266.27   15.20
  -4   4   1  273.17   12.20
   3  -4  -1   45.80    4.50
  -3  -4   1   45.00    4.50
   3  -4  -1   49.50    4.90
  -3  -4   1   51.49    4.00
  -3  -4   1   54.89    4.70
  -3  -4   1   51.89    3.30
  -3   4   1   47.10    5.60
  -3   4   1   50.39    5.00
  -3   4   1   53.19    2.70
   3   4  -1   47.00    5.10
  -2  -4   1   44.40    4.00
   2  -4  -1   36.80    3.70
   2  -4  -1   39.80    4.20
   2  -4  -1   36.30    3.70
  -2  -4   1   42.30    2.20
  -2  -4   1   38.90    3.70
   2  -4  -1   37.10    2.00
  -2   4   1   39.10    2.00
   2   4  -1   33.40    2.30
   2   4  -1   42.80    4.00
   2   4  -1   39.40    3.50
  -2   4   1   31.40    4.10
  -2   4   1   35.80    4.20
   2   4  -1   38.10    4.10
  -1  -4   1    0.70    1.10
  -1  -4   1    2.90    1.40
   1  -4  -1    2.50    1.30
  -1  -4   1    2.10    0.60
   1  -4  -1    1.50    0.80
   1  -4  -1    1.20    1.30
   1  -4  -1    4.30    2.10
  -1  -4   1   -0.80    1.10
  -1  -4   1    2.30    1.70
   1   4  -1    1.50    0.60
   1   4  -1    0.10    1.30
  -1   4   1    4.20    1.60
   1   4  -1    1.50    1.20
  -1   4   1    2.10    1.20
   1   4  -1   -0.30    1.20
  -1   4   1    2.40    1.60
   1   4  -1    0.20    0.50
  -1   4   1    0.20    1.20
   0  -4   1    5.80    2.10
   0  -4  -1    2.90    1.50
   0  -4   1    4.70    1.50
   0  -4  -1    6.90    1.70
   0  -4   1    6.40    1.20
   0  -4   1    3.70    1.40
   0  -4  -1    6.10    2.30
   0  -4  -1    2.90    1.20
   0   4  -1    4.50    1.50
   0   4   1    0.20    0.90
   0   4  -1    5.80    1.50
   0   4  -1    4.10    1.90
   0   4  -1    4.60    1.20
   0   4   1    7.00    1.40
   0   4   1    7.90    2.30
   0   4   1    3.50    1.60
  -1  -4  -1  114.29    5.70
   1  -4   1  103.39    6.30
  -1  -4  -1  101.39    5.20
   1  -4   1  107.69    6.00
   1  -4   1  105.59    5.00
  -1  -4  -1  104.99    6.50
   1  -4   1  107.19    5.70
  -1  -4  -1   97.79    6.00
  -1  -4  -1  102.19    5.50
   1   4   1   97.49    5.70
  -1   4  -1  102.69    4.60
   1   4   1   98.39    6.50
   1   4   1   92.29    5.10
   1   4   1  110.19    5.50
  -1   4  -1  101.19    6.20
   1   4   1  101.09    6.70
  -1   4  -1  103.59    6.40
   2  -4   1   35.20    3.70
  -2  -4  -1   36.20    2.70
  -2  -4  -1   33.30    3.90
  -2  -4  -1   37.70    4.10
   2  -4   1   33.40    3.90
  -2  -4  -1   40.50    2.80
  -2   4  -1   35.80    4.00
   2   4   1   32.80    3.00
   2   4   1   40.00    4.00
  -2   4  -1   38.80    4.40
   2   4   1   35.90    3.20
  -3  -4  -1  479.15   21.10
   3  -4   1  446.26   21.60
  -3  -4  -1  453.65   20.60
  -3  -4  -1  472.65   21.90
   3  -4   1  466.85   21.20
  -3  -4  -1  499.05   20.50
  -3   4  -1  470.95   20.00
   3   4   1  430.46   20.70
  -3   4  -1  489.85   19.20
   3   4   1  459.95   21.60
  -3   4  -1  464.35   22.10
  -3   4  -1  505.65   21.50
   4  -4   1  164.38    9.10
  -4  -4  -1  170.48    9.30
  -4  -4  -1  161.78    8.80
   4  -4   1  157.18   10.00
  -4  -4  -1  170.48   10.30
   4   4   1  182.38   10.30
  -4   4  -1  160.38    9.20
  -4   4  -1  179.38    8.60
  -4   4  -1  157.28   10.30
  -4   4  -1  174.08    7.80
  -5  -4  -1  245.08   12.10
   5  -4   1  248.28   12.50
   5  -4   1  293.07   14.80
  -5  -4  -1  246.48   13.30
  -5  -4  -1  254.27   14.50
  -5   4  -1  252.07   12.90
   5   4   1  255.67   14.30
  -5   4  -1  251.87   14.70
  -6  -4  -1   10.50    2.00
   6  -4   1   16.80    3.90
   6  -4   1   12.00    2.30
  -6  -4  -1   16.30    4.20
  -6  -4  -1   11.10    2.10
  -6  -4  -1   13.70    3.20
  -6   4  -1    9.20    3.50
   6   4   1   17.30    4.30
  -7  -4  -1  157.88    8.00
  -7  -4  -1  154.58   10.80
   7  -4   1  164.08    8.30
   7  -4   1  177.28   12.10
  -7  -4  -1  166.28   12.00
  -7  -4  -1  171.38    8.30
   7   4   1  158.08   11.60
  -7   4  -1  159.58   12.10
  -8  -4  -1    6.30    1.20
   8  -4   1    9.80    4.20
  -8  -4  -1    6.40    3.90
  -8  -4  -1    8.00    1.40
  -8  -4  -1    5.60    3.50
  -8   4  -1    7.00    2.70
   8   4   1   11.30    4.40
  -8   4  -1    5.50    3.80
  -9  -4  -1  128.29   13.80
  -9  -4  -1  170.38   12.50
   9  -4   1  147.79   14.30
  -9   4  -1  163.58   10.50
  -9   4  -1  158.78   15.10
   9   4   1  161.98   14.70
  10  -4   1   51.89    8.90
 -10  -4  -1   59.19    9.60
 -10  -4  -1   57.19    8.60
 -10   4  -1   44.40    6.30
  10   4   1   41.50    7.90
 -10   4  -1   57.09    9.40
 -11  -4  -1   14.30    5.80
  11  -4   1   15.20    5.90
 -11  -4  -1    5.20    4.80
  11   4   1    9.20    5.00
 -11   4  -1   11.60    5.40
 -12  -4  -1   65.99   10.40
 -12  -4  -1   56.49   10.30
  12  -4   1   72.79   11.30
 -12  -4  -1   45.80    9.20
  12   4   1   67.09   10.80
 -12   4  -1   73.49   11.70
 -13  -4  -1   10.30    6.30
 -13  -4  -1    1.00    4.90
  13  -4   1    0.10    4.70
 -13  -4  -1    2.30    5.00
 -13  -4  -1    3.50    5.30
  13   4   1   -6.90    4.90
 -13   4  -1    9.30    6.20
  14  -4   1   28.90    8.60
 -14  -4  -1   14.10    7.50
 -14  -4  -1   28.20    8.70
  14   4   1   29.90    8.90
 -14   4  -1   11.50    8.00
 -14   4  -1   21.20    8.30
  14  -5  -1   65.09   11.70
 -14  -5   1   39.90    9.90
 -14   5   1   50.39   11.50
  14   5  -1   61.29   11.90
 -13  -5   1   33.10    8.20
 -13  -5   1   39.30    9.80
 -13  -5   1   40.00    9.00
  13  -5  -1   37.40    9.20
 -13   5   1   51.79   10.60
  13   5  -1   32.10    9.00
 -12  -5   1  131.89   13.30
 -12  -5   1  134.69   16.10
 -12  -5   1  121.39   14.00
  12  -5  -1  119.69   14.60
  12   5  -1  125.99   15.00
 -12   5   1   95.29   13.80
 -11  -5   1   52.09    8.90
 -11  -5   1   41.90    9.00
  11  -5  -1   46.50    8.70
 -11  -5   1   38.10    7.30
  11   5  -1   40.00    8.40
 -11   5   1   35.60    8.60
  10  -5  -1   47.30    8.60
 -10  -5   1   36.00    6.60
 -10  -5   1   52.69    8.30
  10   5  -1   55.09    9.30
 -10   5   1   41.90    5.60
 -10   5   1   44.80    9.00
   9  -5  -1   79.99   10.40
  -9  -5   1   85.29    4.10
  -9  -5   1   96.69   10.60
  -9  -5   1   84.49    4.20
  -9  -5   1   87.19    9.40
  -9   5   1   79.39   11.10
  -9   5   1   89.49    6.90
   9   5  -1   90.09   11.00
  -8  -5   1   13.00    2.20
  -8  -5   1    8.00    1.80
  -8  -5   1    9.60    4.00
  -8  -5   1    4.80    3.00
   8  -5  -1    6.10    4.10
  -8   5   1   14.50    5.20
  -8   5   1    9.40    2.60
   8   5  -1    9.80    4.50
  -7  -5   1   -0.50    2.00
  -7  -5   1   -1.80    1.80
   7  -5  -1    2.30    3.00
  -7  -5   1   -0.50    1.30
  -7  -5   1    2.20    1.50
   7  -5  -1   -1.10    1.40
  -7   5   1   -4.70    2.40
  -7   5   1    3.70    1.70
   7   5  -1    4.20    3.40
  -6  -5   1   59.09    4.60
   6  -5  -1   65.79    7.80
  -6  -5   1   56.09    5.20
   6  -5  -1   66.39    5.80
  -6  -5   1   69.29    6.40
  -6  -5   1   63.49    7.10
  -6   5   1   66.59    4.40
  -6   5   1   67.99    8.50
   6   5  -1   70.09    8.10
   5  -5  -1   19.50    4.10
  -5  -5   1   22.20    3.20
  -5  -5   1   18.40    2.90
   5  -5  -1   20.10    3.40
  -5  -5   1   26.60    4.30
  -5  -5   1   24.40    3.40
  -5   5   1   21.80    2.20
  -5   5   1   23.50    4.90
   5   5  -1   16.30    3.90
  -4  -5   1  539.45   23.60
  -4  -5   1  544.45   25.00
  -4  -5   1  541.05   24.30
   4  -5  -1  548.15   24.80
   4  -5  -1  537.45   25.40
  -4   5   1  572.04   26.70
  -4   5   1  548.25   22.50
   4   5  -1  535.75   25.60
   3  -5  -1  561.44   26.10
  -3  -5   1  600.64   26.00
   3  -5  -1  565.54   26.10
   3  -5  -1  571.14   26.20
  -3  -5   1  586.44   24.30
  -3  -5   1  582.24   25.90
  -3   5   1  600.44   23.60
   3   5  -1  577.84   26.40
  -3   5   1  569.74   26.70
  -3   5   1  588.74   27.20
  -2  -5   1  372.66   14.90
   2  -5  -1  365.86   14.80
   2  -5  -1  367.16   16.70
   2  -5  -1  357.26   16.70
  -2  -5   1  363.06   17.00
   2  -5  -1  359.66   17.30
  -2  -5   1  353.76   16.50
  -2   5   1  359.16   17.60
  -2   5   1  342.37   17.40
   2   5  -1  339.67   16.70
   2   5  -1  352.46   15.10
   2   5  -1  350.46   16.20
  -1  -5   1  516.85   21.70
  -1  -5   1  503.85   22.70
   1  -5  -1  490.75   20.90
   1  -5  -1  504.25   23.00
  -1  -5   1  496.05   21.90
   1  -5  -1  482.35   22.00
   1   5  -1  497.55   21.80
   1   5  -1  520.25   20.70
   1   5  -1  506.55   21.80
  -1   5   1  485.15   23.20
  -1   5   1  478.25   22.50
   0  -5  -1   42.00    3.90
   0  -5   1   42.30    3.80
   0  -5   1   33.90    2.50
   0  -5   1   35.50    4.30
   0  -5  -1   37.50    3.30
   0   5  -1   33.20    2.60
   0   5  -1   37.50    3.70
   0   5  -1   41.80    2.80
   0   5   1   36.90    3.70
   0   5   1   39.10    2.90
   0   5   1   38.60    2.90
   0   5   1   31.10    4.40
   1  -5   1   21.10    2.70
   1  -5   1   21.60    2.10
   1  -5   1   20.20    2.90
  -1  -5  -1   22.80    3.20
  -1  -5  -1   19.80    3.40
  -1  -5  -1   16.60    2.40
   1  -5   1   16.30    3.10
  -1  -5  -1   15.40    2.00
   1   5   1   23.60    2.60
  -1   5  -1   23.70    1.90
   1   5   1   18.00    2.10
  -1   5  -1   23.00    3.30
   1   5   1   22.90    2.80
  -2  -5  -1   37.20    2.60
   2  -5   1   31.10    1.50
  -2  -5  -1   29.30    3.80
  -2  -5  -1   43.80    4.10
   2  -5   1   24.10    3.50
  -2  -5  -1   33.80    4.10
   2  -5   1   28.80    3.90
   2  -5   1   35.30    3.90
   2   5   1   33.00    4.00
  -2   5  -1   29.50    3.90
  -2   5  -1   33.90    4.20
   2   5   1   29.90    2.90
   2   5   1   28.50    2.90
  -3  -5  -1  676.23   29.60
   3  -5   1  718.13   31.20
  -3  -5  -1  682.23   30.70
  -3  -5  -1  683.33   31.20
   3  -5   1  687.03   30.90
  -3   5  -1  718.53   31.80
   3   5   1  701.73   31.30
  -3   5  -1  715.83   31.10
  -3   5  -1  724.43   29.10
   3   5   1  692.23   30.00
  -4  -5  -1    6.50    2.10
  -4  -5  -1    5.70    2.00
   4  -5   1    6.40    2.60
   4  -5   1    1.70    1.90
  -4  -5  -1    8.70    2.90
  -4   5  -1    6.40    1.60
   4   5   1    3.20    2.40
  -4   5  -1    3.90    2.10
  -4   5  -1    7.00    0.80
  -4   5  -1   13.80    3.30
  -4   5  -1    4.80    0.80
   5  -5   1  250.77   13.00
  -5  -5  -1  245.28   14.40
  -5  -5  -1  266.77   12.80
  -5  -5  -1  253.57   13.10
   5  -5   1  241.48   14.20
  -5   5  -1  258.07   11.50
  -5   5  -1  266.47   13.50
   5   5   1  240.38   14.20
  -5   5  -1  254.27   11.20
  -5   5  -1  238.28   14.70
  -6  -5  -1  169.38    9.50
   6  -5   1  174.08   12.00
  -6  -5  -1  181.68   10.90
   6  -5   1  186.28   10.00
  -6  -5  -1  185.58   12.20
  -6  -5  -1  190.98    9.80
   6   5   1  184.48   12.10
  -6   5  -1  197.28    9.00
  -6   5  -1  175.58   12.50
  -6   5  -1  176.78    9.20
   7  -5   1   42.50    4.30
  -7  -5  -1   35.20    3.80
  -7  -5  -1   26.70    5.70
  -7  -5  -1   32.20    3.60
  -7  -5  -1   42.60    5.90
   7  -5   1   39.30    6.50
   7   5   1   33.80    6.20
  -7   5  -1   27.40    6.00
  -7   5  -1   34.80    4.00
  -8  -5  -1   52.29    3.70
  -8  -5  -1   44.00    6.50
   8  -5   1   49.70    7.80
  -8  -5  -1   53.59    4.00
  -8  -5  -1   61.19    8.80
  -8   5  -1   54.79    5.60
   8   5   1   42.20    7.40
  -8   5  -1   46.10    8.00
  -9  -5  -1  229.18   10.80
  -9  -5  -1  222.38   14.20
  -9  -5  -1  199.08    9.10
  -9  -5  -1  212.08   15.30
   9  -5   1  187.58   14.40
   9   5   1  195.48   14.80
  -9   5  -1  199.08   11.90
  -9   5  -1  206.48   15.60
 -10  -5  -1    3.70    3.70
 -10  -5  -1    3.70    4.20
  10  -5   1    4.80    4.50
  10   5   1    1.20    4.00
 -10   5  -1   -2.60    3.30
  11  -5   1   -3.50    3.90
 -11  -5  -1    5.90    4.50
 -11  -5  -1    0.30    3.70
  11   5   1   -1.00    4.60
 -11   5  -1    0.90    4.10
  12  -5   1   35.20    8.70
 -12  -5  -1   49.70    9.90
 -12  -5  -1   48.10    8.80
 -12  -5  -1   47.60    9.00
  12   5   1   47.40    9.70
 -12   5  -1   39.50    9.10
 -13  -5  -1   -4.00    3.90
 -13  -5  -1    2.10    5.40
  13  -5   1   -4.90    4.40
 -13  -5  -1    2.00    5.10
  13   5   1   -1.30    5.20
 -13   5  -1    4.70    5.80
 -14  -5  -1    4.10    5.60
  14  -5   1    5.00    6.40
 -14  -5  -1    4.60    5.70
  14   5   1    6.20    5.90
 -14   5  -1    2.90    5.50
 -14  -6   1   23.50    8.10
  14  -6  -1   22.10    8.20
  14   6  -1   23.50    8.70
 -14   6   1   20.50    8.20
 -13  -6   1    7.40    5.80
  13  -6  -1    2.60    5.80
 -13  -6   1    1.30    4.80
 -13   6   1   -0.70    5.10
  13   6  -1    2.60    5.90
 -12  -6   1    8.00    5.90
 -12  -6   1    9.90    5.30
  12  -6  -1   14.50    6.60
 -12   6   1   12.60    7.00
  12   6  -1   18.00    7.10
 -11  -6   1   34.70    8.80
  11  -6  -1   51.39    9.00
 -11  -6   1   44.20    7.20
 -11  -6   1   36.80    7.70
 -11   6   1   43.80    9.20
  11   6  -1   52.99    9.60
 -10  -6   1   60.29    9.10
  10  -6  -1   47.10    8.80
 -10  -6   1   43.50    7.10
  10   6  -1   52.79    9.30
 -10   6   1   46.80    9.20
  -9  -6   1   41.40    3.80
  -9  -6   1   44.50    6.40
  -9  -6   1   40.40    7.10
   9  -6  -1   51.19    8.30
  -9   6   1   30.90    4.20
  -9   6   1   43.00    8.40
   9   6  -1   42.10    8.10
  -8  -6   1  137.89    8.00
  -8  -6   1  118.29    9.30
  -8  -6   1  131.69    7.70
  -8  -6   1  143.09   11.00
   8  -6  -1  121.29   12.50
  -8   6   1  133.09    7.70
  -8   6   1  140.69   14.30
   8   6  -1  145.79   13.80
  -7  -6   1  332.97   17.50
  -7  -6   1  296.97   14.60
   7  -6  -1  302.57   17.90
  -7  -6   1  288.37   14.70
  -7  -6   1  283.57   15.50
   7  -6  -1  297.47   15.00
  -7   6   1  294.47   18.80
  -7   6   1  296.67   13.70
   7   6  -1  289.67   17.70
  -6  -6   1    5.10    2.20
  -6  -6   1    7.80    2.40
  -6  -6   1    8.20    2.30
   6  -6  -1    2.20    2.60
  -6  -6   1    6.50    2.80
   6  -6  -1    7.20    2.50
  -6   6   1    5.50    3.70
   6   6  -1   12.80    4.10
  -6   6   1    4.60    1.20
  -5  -6   1  192.68   10.90
  -5  -6   1  192.48   10.00
  -5  -6   1  211.38   10.90
   5  -6  -1  195.38   11.20
   5  -6  -1  189.78   11.90
  -5  -6   1  198.98   11.70
  -5   6   1  195.98   12.90
  -5   6   1  195.88    8.50
   5   6  -1  192.48   12.20
  -4  -6   1   -1.20    1.70
  -4  -6   1    2.90    2.00
   4  -6  -1    2.10    1.80
  -4  -6   1    1.90    1.10
   4  -6  -1    2.30    1.80
  -4  -6   1    4.10    2.10
  -4   6   1    0.10    1.80
   4   6  -1    1.30    2.20
  -3  -6   1  201.78   10.40
   3  -6  -1  177.58   10.20
  -3  -6   1  184.18   10.30
   3  -6  -1  174.98   10.30
   3  -6  -1  191.08   10.70
  -3  -6   1  187.88    8.30
   3   6  -1  171.48    8.50
  -3   6   1  183.28   11.40
   3   6  -1  179.08   10.50
  -2  -6   1   24.20    3.60
  -2  -6   1   14.80    2.70
   2  -6  -1   19.50    3.10
   2  -6  -1   14.90    3.20
   2  -6  -1   13.70    2.70
  -2  -6   1   15.70    1.60
   2  -6  -1   16.50    1.50
   2   6  -1   12.10    1.60
   2   6  -1   17.40    3.10
   2   6  -1   16.20    2.50
  -2   6   1   14.60    3.30
  -1  -6   1   68.49    6.40
   1  -6  -1   66.29    4.90
   1  -6  -1   67.69    6.60
  -1  -6   1   61.19    4.70
   1   6  -1   67.29    3.70
   1   6  -1   66.59    4.60
  -1   6   1   68.39    5.20
   1   6  -1   71.89    4.70
   0  -6   1  143.89    9.10
   0  -6   1  165.48    7.50
   0  -6  -1  142.19    7.80
   0  -6  -1  155.08    8.60
   0  -6  -1  162.68    9.50
   0  -6   1  163.38    8.50
   0   6   1  149.69    7.80
   0   6   1  150.78    8.50
   0   6  -1  164.18    8.70
   0   6  -1  151.88    7.60
   0   6  -1  155.28    7.70
  -1  -6  -1  118.89    6.10
   1  -6   1  123.99    6.70
   1  -6   1  133.89    8.20
   1  -6   1  114.79    7.00
   1  -6   1  110.49    6.10
  -1  -6  -1  107.49    7.00
  -1   6  -1  118.39    7.40
   1   6   1  122.39    6.60
   1   6   1  110.99    6.70
  -1   6  -1  115.19    5.70
   1   6   1  110.19    6.00
   2  -6   1    3.40    0.70
  -2  -6  -1    2.60    1.20
   2  -6   1    3.20    2.20
   2  -6   1    4.10    1.90
   2  -6   1    0.10    1.60
  -2  -6  -1    7.10    2.50
  -2  -6  -1    3.90    2.00
  -2   6  -1   -0.30    1.80
   2   6   1    4.90    1.50
   2   6   1    0.80    1.30
   2   6   1    1.90    1.80
  -3  -6  -1  766.32   32.90
   3  -6   1  761.22   33.00
   3  -6   1  728.93   32.80
  -3  -6  -1  759.62   33.00
  -3  -6  -1  748.33   31.10
   3   6   1  734.73   32.20
   3   6   1  685.73   31.40
  -3   6  -1  714.73   33.40
   3   6   1  735.03   32.90
   4  -6   1   15.90    3.40
  -4  -6  -1   13.90    3.40
  -4  -6  -1   13.80    2.90
   4  -6   1   13.20    3.30
  -4  -6  -1    8.20    2.00
  -4   6  -1   12.40    2.00
  -4   6  -1   17.30    4.20
   4   6   1   15.40    3.70
  -4   6  -1   10.90    3.10
   5  -6   1   41.60    5.60
  -5  -6  -1   28.70    4.00
  -5  -6  -1   44.60    6.10
   5  -6   1   41.40    4.90
  -5  -6  -1   32.70    4.10
  -5  -6  -1   37.10    4.60
  -5   6  -1   34.40    1.70
  -5   6  -1   30.50    5.60
  -5   6  -1   30.90    1.70
   5   6   1   32.80    5.20
   6  -6   1   63.39    7.60
  -6  -6  -1   56.69    6.10
  -6  -6  -1   70.69    6.10
   6  -6   1   65.59    6.40
  -6  -6  -1   65.99    8.00
  -6  -6  -1   69.89    6.20
  -6   6  -1   67.39    8.50
  -6   6  -1   61.59    3.80
  -6   6  -1   66.79    3.70
   6   6   1   71.39    8.20
   7  -6   1  499.95   26.80
  -7  -6  -1  525.85   25.10
  -7  -6  -1  490.05   26.70
  -7  -6  -1  534.15   23.60
   7  -6   1  528.65   24.10
  -7  -6  -1  507.55   23.60
  -7   6  -1  510.75   27.60
  -7   6  -1  532.15   22.70
   7   6   1  485.75   26.60
  -7   6  -1  531.15   22.30
  -8  -6  -1   25.30    3.50
  -8  -6  -1   16.30    5.30
  -8  -6  -1   24.40    5.00
   8  -6   1   21.00    5.30
  -8   6  -1   26.90    3.40
   8   6   1   35.30    7.00
  -8   6  -1   19.20    5.80
   9  -6   1  183.78   14.00
  -9  -6  -1  176.58   13.70
  -9  -6  -1  151.28    8.30
  -9  -6  -1  160.38   11.70
  -9   6  -1  165.28   11.20
   9   6   1  169.18   15.50
  -9   6  -1  173.58   16.30
 -10  -6  -1    4.50    4.50
  10  -6   1   -3.90    3.50
 -10  -6  -1   -2.70    2.90
 -10   6  -1    3.30    4.10
  10   6   1   -3.80    3.40
  11  -6   1   12.00    6.00
 -11  -6  -1   11.00    5.10
 -11  -6  -1   11.40    5.00
 -11   6  -1    0.80    4.60
  11   6   1    1.40    4.50
  12  -6   1   11.50    6.40
 -12  -6  -1   27.40    7.50
 -12  -6  -1   22.10    6.40
 -12   6  -1   15.30    6.80
  12   6   1   21.60    7.50
 -13  -6  -1    5.20    6.10
 -13  -6  -1    2.10    5.60
  13  -6   1    9.40    6.80
 -13   6  -1   11.10    6.20
  13   6   1   10.20    6.20
 -14  -6  -1   57.49   11.50
  14  -6   1   68.89   12.60
 -14  -6  -1   89.89   13.90
 -14   6  -1   62.49   12.20
  14   6   1   72.69   12.50
 -14  -7   1    9.80    7.10
  14  -7  -1   15.50    7.80
 -14   7   1    9.50    7.80
  14   7  -1    6.30    6.60
  13  -7  -1    9.10    6.60
 -13  -7   1    6.90    5.10
 -13  -7   1    4.20    5.80
 -13   7   1   12.30    7.60
  13   7  -1   -4.30    5.10
 -12  -7   1   29.90    7.50
 -12  -7   1   35.80    9.20
  12  -7  -1   18.00    7.40
 -12   7   1   30.90    8.90
  12   7  -1   37.10    9.00
  11  -7  -1   15.70    6.50
 -11  -7   1    6.20    4.90
 -11  -7   1   11.30    5.30
 -11   7   1    6.70    5.60
  11   7  -1   17.00    6.60
 -10  -7   1   14.70    2.30
  10  -7  -1   10.00    5.40
 -10  -7   1   30.80    6.50
 -10  -7   1   20.40    4.90
  10   7  -1   14.70    5.90
 -10   7   1    9.60    5.90
   9  -7  -1   37.10    7.60
  -9  -7   1   45.40    6.30
  -9  -7   1   41.60    4.50
  -9  -7   1   35.70    6.80
   9   7  -1   41.70    8.00
  -9   7   1   39.70    8.10
  -8  -7   1   23.00    3.70
   8  -7  -1   16.50    5.40
  -8  -7   1   31.50    6.00
  -8  -7   1   19.50    4.00
  -8   7   1   24.20    2.60
   8   7  -1   25.40    6.20
  -8   7   1   24.40    6.60
   7  -7  -1   -0.40    2.30
  -7  -7   1   -3.00    1.60
  -7  -7   1   -0.40    1.80
  -7  -7   1    1.00    2.60
   7  -7  -1   -1.70    2.50
  -7  -7   1    1.60    2.10
  -7   7   1    2.80    3.50
  -7   7   1   -0.80    0.80
   7   7  -1   -5.10    2.50
  -6  -7   1   51.79    5.40
   6  -7  -1   40.00    5.30
   6  -7  -1   34.20    6.00
  -6  -7   1   49.20    4.80
  -6  -7   1   48.30    6.20
  -6  -7   1   52.89    5.70
  -6   7   1   32.50    6.60
   6   7  -1   34.20    6.10
   5  -7  -1   29.70    5.30
  -5  -7   1   38.40    5.20
  -5  -7   1   41.00    5.20
  -5  -7   1   37.70    4.90
   5  -7  -1   41.50    5.40
  -5  -7   1   43.30    3.80
   5   7  -1   42.00    6.30
  -5   7   1   35.70    6.10
  -4  -7   1  100.19    7.20
   4  -7  -1   94.89    7.20
  -4  -7   1   80.79    6.60
  -4  -7   1   84.19    6.70
   4  -7  -1   94.09    8.60
  -4  -7   1   98.59    5.00
  -4   7   1   95.79    9.50
   4   7  -1   80.69    8.10
   3  -7  -1  213.28   12.70
   3  -7  -1  228.78   12.30
   3  -7  -1  218.08   12.30
  -3  -7   1  239.18   12.20
  -3  -7   1  212.88   12.40
  -3  -7   1  222.08   12.70
  -3  -7   1  236.58   10.00
  -3   7   1  239.88   13.60
   3   7  -1  215.58   10.30
   3   7  -1  228.88   12.50
   3   7  -1  206.28   11.50
   2  -7  -1  767.82   33.60
   2  -7  -1  757.12   34.50
   2  -7  -1  765.62   31.30
  -2  -7   1  772.32   34.30
   2  -7  -1  736.83   33.30
  -2  -7   1  765.32   33.30
  -2  -7   1  777.12   31.40
   2   7  -1  720.53   33.30
   2   7  -1  769.32   33.00
   2   7  -1  782.22   31.50
  -2   7   1  745.33   34.40
  -1  -7   1    0.80    1.60
  -1  -7   1   -0.80    1.40
   1  -7  -1   -1.00    1.40
   1  -7  -1   -1.00    2.00
   1   7  -1    1.70    1.70
  -1   7   1    0.60    2.00
   1   7  -1    1.60    1.00
   1   7  -1    2.20    1.70
   0  -7  -1  162.18    8.60
   0  -7  -1  162.38    9.40
   0  -7   1  174.18    9.40
   0  -7  -1  176.88   10.70
   0  -7   1  177.38   10.40
   0   7   1  172.68    9.50
   0   7   1  156.48    8.60
   0   7  -1  167.68    9.30
   0   7  -1  159.98    8.40
   0   7  -1  177.88    8.90
  -1  -7  -1  116.39    8.00
   1  -7   1  103.39    7.20
   1  -7   1  122.99    6.90
  -1  -7  -1  126.49    7.60
  -1  -7  -1  115.49    6.30
   1  -7   1  117.09    8.10
  -1   7  -1  122.49    6.00
   1   7   1  112.89    7.00
   1   7   1  109.39    6.80
  -1   7  -1  106.09    7.50
   2  -7   1  105.99    7.50
   2  -7   1   87.59    6.80
  -2  -7  -1   99.49    5.60
  -2  -7  -1   95.49    6.80
   2  -7   1   99.99    6.80
   2  -7   1  106.89    5.00
  -2  -7  -1   99.29    7.50
   2   7   1  108.89    6.40
   2   7   1   89.49    6.00
  -2   7  -1  105.29    7.40
   2   7   1  107.99    7.10
  -3  -7  -1   59.79    6.50
   3  -7   1   86.69    7.50
   3  -7   1   62.79    6.70
  -3  -7  -1   65.29    6.60
   3  -7   1   58.19    6.30
  -3  -7  -1   66.99    4.20
  -3  -7  -1   65.09    6.70
   3   7   1   61.79    4.80
  -3   7  -1   67.69    7.20
   3   7   1   68.99    6.70
  -4  -7  -1    7.50    2.70
  -4  -7  -1    3.60    2.30
  -4  -7  -1    3.90    2.30
  -4  -7  -1    5.40    1.60
   4  -7   1    2.70    2.40
   4  -7   1    3.00    2.20
   4   7   1    3.40    2.60
  -4   7  -1    4.60    1.40
  -4   7  -1    3.00    2.70
  -5  -7  -1   35.30    4.70
  -5  -7  -1   30.30    4.60
   5  -7   1   33.90    5.50
  -5  -7  -1   29.90    5.10
  -5  -7  -1   41.80    4.30
   5  -7   1   24.20    4.30
   5   7   1   28.60    5.20
  -5   7  -1   18.80    4.80
  -6  -7  -1   59.69    6.10
   6  -7   1   64.79    8.20
  -6  -7  -1   54.49    6.10
   6  -7   1   63.39    6.40
  -6  -7  -1   57.99    5.90
  -6  -7  -1   73.19    8.30
  -6   7  -1   41.40    7.20
   6   7   1   48.40    7.20
   7  -7   1   66.19    6.90
  -7  -7  -1   60.49    6.10
  -7  -7  -1   60.69    6.30
  -7  -7  -1   66.59    6.90
   7  -7   1   74.19    8.90
  -7  -7  -1   77.59    9.30
  -7   7  -1   72.49    9.70
  -7   7  -1   68.89    3.40
  -7   7  -1   63.59    3.40
   7   7   1   53.99    8.00
  -8  -7  -1   88.99   10.50
  -8  -7  -1   76.59    6.10
   8  -7   1   86.59   10.20
  -8  -7  -1   83.89    8.40
   8   7   1   90.79   10.70
  -8   7  -1   93.59   11.30
   9  -7   1   -2.60    3.30
  -9  -7  -1   -1.90    3.30
  -9  -7  -1    1.20    1.80
  -9  -7  -1   -1.90    2.30
   9   7   1   -0.80    3.60
  -9   7  -1    7.30    4.50
 -10  -7  -1   -4.10    3.50
 -10  -7  -1    2.80    3.00
  10  -7   1    2.20    4.50
 -10  -7  -1   -0.70    1.20
  10   7   1    5.50    4.70
 -10   7  -1   -2.80    3.90
  11  -7   1   -0.70    4.80
 -11  -7  -1   -3.20    3.10
 -11  -7  -1    5.70    4.30
 -11   7  -1   -1.60    4.20
  11   7   1   -2.50    4.50
 -12  -7  -1   12.30    6.00
  12  -7   1    1.90    5.00
 -12   7  -1    6.50    5.70
  12   7   1    2.00    5.30
  13  -7   1   -5.50    4.40
 -13  -7  -1   -1.80    5.50
 -13  -7  -1   -5.70    4.70
  13   7   1   -4.90    5.30
 -13   7  -1   10.70    6.90
 -14  -7  -1   19.90    7.50
  14  -7   1   32.80    9.80
 -14  -7  -1   15.70    7.40
  14   7   1   35.10    9.50
 -14   7  -1   11.20    7.10
  14  -8  -1   -8.90    4.70
 -14  -8   1   11.10    7.10
  14   8  -1    5.30    6.30
 -14   8   1   16.80    8.40
 -13  -8   1   23.10    7.40
  13  -8  -1   26.00    8.70
 -13  -8   1   15.90    7.20
  13   8  -1   23.50    8.50
 -13   8   1   23.10    9.00
  12  -8  -1    7.80    5.90
 -12  -8   1    4.10    5.30
 -12  -8   1   -0.30    4.20
 -12   8   1    7.10    6.00
  12   8  -1   -3.60    4.30
  11  -8  -1   41.50    9.40
 -11  -8   1   41.40    8.00
 -11   8   1   49.50   10.30
  11   8  -1   30.70    8.60
  10  -8  -1    4.10    5.10
 -10  -8   1    3.20    3.00
 -10  -8   1    0.70    1.80
 -10  -8   1    1.30    3.30
  10   8  -1   -0.40    4.60
 -10   8   1   -2.30    4.60
   9  -8  -1   18.10    6.20
  -9  -8   1   31.50    6.60
  -9  -8   1   32.90    5.10
  -9  -8   1   26.70    4.20
   9   8  -1   17.30    5.90
  -9   8   1   21.80    7.00
  -8  -8   1   11.50    2.90
   8  -8  -1   10.50    4.80
  -8  -8   1    8.60    2.90
  -8  -8   1    7.60    3.60
  -8   8   1   10.20    5.20
   8   8  -1   13.60    5.20
  -7  -8   1   79.79    5.90
   7  -8  -1   77.99    7.80
  -7  -8   1   65.79    6.90
  -7  -8   1   71.29    8.30
   7  -8  -1   74.49    9.50
  -7   8   1   81.79   10.50
   7   8  -1   77.79    9.80
  -6  -8   1   14.30    3.50
   6  -8  -1   18.40    4.80
  -6  -8   1   20.50    2.90
  -6  -8   1   12.60    3.60
  -6  -8   1   14.30    3.70
   6  -8  -1   17.60    4.00
  -6   8   1   13.80    4.90
   6   8  -1   27.30    5.80
  -5  -8   1   63.59    6.90
  -5  -8   1   59.89    6.50
  -5  -8   1   40.70    5.60
   5  -8  -1   49.10    6.40
   5  -8  -1   63.59    7.50
  -5  -8   1   49.80    3.60
   5   8  -1   49.30    6.90
  -5   8   1   50.69    7.60
   4  -8  -1   57.39    6.60
  -4  -8   1   56.59    3.40
  -4  -8   1   52.69    6.30
   4  -8  -1   60.09    6.90
  -4  -8   1   58.49    6.30
   4  -8  -1   49.90    6.30
   4   8  -1   52.09    6.60
  -4   8   1   44.00    6.70
   3  -8  -1   38.00    5.60
   3  -8  -1   35.30    5.00
  -3  -8   1   39.50    5.40
  -3  -8   1   43.40    5.00
   3  -8  -1   40.90    2.00
   3  -8  -1   42.30    5.30
  -3  -8   1   37.60    2.60
   3   8  -1   38.50    3.00
  -3   8   1   48.30    6.60
   3   8  -1   38.80    5.30
   3   8  -1   37.20    4.50
   2  -8  -1  194.38    9.00
  -2  -8   1  203.58   11.00
   2  -8  -1  196.38   12.20
  -2  -8   1  206.98   12.10
   2  -8  -1  184.98   11.00
   2  -8  -1  201.88   10.90
  -2  -8   1  187.68    9.10
   2   8  -1  197.48   11.10
  -2   8   1  196.38   12.00
   2   8  -1  198.68    9.10
   2   8  -1  197.98   10.70
  -1  -8   1   43.20    5.70
  -1  -8   1   42.20    4.80
   1  -8  -1   42.80    5.00
   1  -8  -1   34.40    5.50
   1   8  -1   44.10    4.60
   1   8  -1   43.70    4.70
  -1   8   1   41.10    5.20
  -1   8   1   47.30    3.60
   1   8  -1   37.10    3.00
   0  -8  -1  125.39    7.90
   0  -8   1  138.69    9.50
   0  -8   1  126.79    8.00
   0  -8  -1  125.09    9.20
   0   8  -1  124.29    7.20
   0   8   1  125.19    7.30
   0   8  -1  133.39    8.20
   0   8   1  135.19    8.30
   1  -8   1   15.70    3.30
   1  -8   1   19.10    4.20
   1  -8   1   23.10    3.30
  -1  -8  -1   15.90    2.40
  -1  -8  -1   26.70    4.70
  -1  -8  -1   21.20    3.70
   1   8   1   22.00    3.30
  -1   8  -1   19.50    2.40
   1   8   1   18.20    3.30
  -1   8  -1   12.70    3.40
   2  -8   1  351.16   16.60
  -2  -8  -1  320.77   15.00
  -2  -8  -1  328.87   17.60
  -2  -8  -1  340.67   16.90
   2  -8   1  334.77   14.60
   2  -8   1  332.67   17.70
   2  -8   1  323.67   16.70
   2   8   1  332.17   16.60
  -2   8  -1  312.97   17.20
  -2   8  -1  346.57   14.60
   2   8   1  327.47   15.80
   3  -8   1   24.50    4.30
   3  -8   1   27.00    4.60
  -3  -8  -1   32.70    4.90
   3  -8   1   29.70    4.40
  -3  -8  -1   32.30    4.80
  -3  -8  -1   26.60    2.90
   3   8   1   25.00    4.30
  -3   8  -1   26.20    4.80
   3   8   1   28.40    3.80
  -4  -8  -1    6.90    2.90
  -4  -8  -1    5.60    2.90
   4  -8   1    2.00    2.70
   4  -8   1    6.00    2.90
  -4  -8  -1    2.00    1.40
  -4   8  -1    4.30    1.40
   4   8   1    7.60    3.10
  -4   8  -1    6.50    3.20
  -5  -8  -1    3.60    2.60
   5  -8   1    4.80    2.70
  -5  -8  -1    0.90    1.40
  -5  -8  -1    3.20    2.70
  -5  -8  -1    1.50    2.00
   5  -8   1    0.20    2.30
   5   8   1    0.00    2.60
  -5   8  -1    3.50    2.40
  -5   8  -1    6.90    3.60
  -6  -8  -1   -2.40    1.40
   6  -8   1    1.80    2.20
   6  -8   1   -0.30    2.70
  -6  -8  -1   -2.70    2.10
  -6  -8  -1    0.00    2.20
  -6  -8  -1   -0.50    2.00
   6   8   1   -3.00    2.40
  -6   8  -1    4.60    3.60
   7  -8   1   10.20    3.40
  -7  -8  -1   14.70    3.30
  -7  -8  -1   12.70    3.50
   7  -8   1    7.20    3.60
  -7  -8  -1    9.60    4.00
  -7   8  -1    7.60    3.90
   7   8   1    5.80    4.10
  -8  -8  -1   26.10    4.40
  -8  -8  -1   40.90    5.60
   8  -8   1   23.80    5.70
  -8  -8  -1   27.80    6.10
  -8   8  -1   26.00    6.50
   8   8   1   20.60    6.00
  -9  -8  -1   25.50    4.10
  -9  -8  -1   18.90    4.50
  -9  -8  -1   12.30    5.00
   9  -8   1   32.20    7.30
  -9   8  -1   13.40    5.80
   9   8   1   12.40    5.60
 -10  -8  -1   12.70    2.80
 -10  -8  -1   13.50    5.60
  10  -8   1    5.30    4.90
 -10  -8  -1   11.00    4.20
  10   8   1   20.30    6.60
 -10   8  -1   17.40    6.00
  11  -8   1   -1.90    3.30
 -11  -8  -1    6.20    5.30
  11   8   1   10.50    6.40
 -11   8  -1   16.60    6.60
  12  -8   1   50.09   10.50
 -12  -8  -1   31.90    7.70
 -12   8  -1   53.69   10.90
  12   8   1   23.40    8.20
  13  -8   1   69.59   12.60
 -13  -8  -1   73.19   12.10
 -13  -8  -1   64.79   12.90
 -13   8  -1   91.09   14.30
  13   8   1   83.69   13.60
  14  -8   1   11.20    7.60
 -14  -8  -1   15.60    7.10
 -14  -8  -1    3.30    6.40
  14   8   1    1.30    5.90
 -14   8  -1    8.00    7.00
 -13  -9   1   12.40    7.20
  13  -9  -1   19.60    8.30
 -13  -9   1   14.20    6.20
  13   9  -1   15.70    7.50
 -13   9   1   10.70    6.90
 -12  -9   1   61.59   12.40
  12  -9  -1   80.59   12.60
 -12  -9   1   80.99   11.50
 -12   9   1   65.99   12.10
  12   9  -1   78.69   12.40
  11  -9  -1  110.79   14.10
 -11  -9   1  111.09   12.90
  11   9  -1  112.69   14.70
 -11   9   1  115.19   15.20
 -10  -9   1    0.90    2.90
 -10  -9   1   -0.30    2.10
  10  -9  -1    5.00    4.80
  10   9  -1   -1.20    4.20
 -10   9   1    3.40    5.10
  -9  -9   1   10.60    4.30
   9  -9  -1    6.10    4.70
  -9  -9   1   10.10    3.20
  -9  -9   1    4.10    3.00
   9   9  -1    6.70    4.80
  -9   9   1    6.10    5.20
  -8  -9   1    2.80    2.10
  -8  -9   1    1.80    2.90
  -8  -9   1    1.00    2.40
   8  -9  -1    0.80    3.70
  -8   9   1    0.70    3.80
   8   9  -1    0.40    3.60
  -7  -9   1   56.99    7.60
  -7  -9   1   54.99    5.20
  -7  -9   1   55.99    6.70
   7  -9  -1   50.29    7.90
   7  -9  -1   61.59    7.30
  -7   9   1   66.79    9.90
   7   9  -1   59.59    8.80
  -6  -9   1   -0.80    2.40
  -6  -9   1    3.10    2.80
  -6  -9   1    1.40    1.40
   6  -9  -1    4.30    3.20
   6  -9  -1    7.40    3.20
   6   9  -1   10.00    4.30
  -6   9   1    0.30    3.50
   5  -9  -1   77.39    9.00
   5  -9  -1  101.79    9.80
  -5  -9   1  108.79    5.50
  -5  -9   1   90.79    8.90
  -5  -9   1   88.39    8.70
  -5   9   1  108.29   11.10
   5   9  -1   82.89    9.30
   4  -9  -1  109.89   10.00
  -4  -9   1  100.59    9.40
   4  -9  -1   93.79    9.10
   4  -9  -1   93.09    9.20
  -4  -9   1  101.19    9.00
  -4  -9   1  105.59    5.40
   4   9  -1  100.99    9.70
  -4   9   1  102.99   10.70
  -3  -9   1   14.90    3.30
   3  -9  -1   11.80    3.20
  -3  -9   1   12.40    1.80
   3  -9  -1   11.60    3.70
   3  -9  -1    8.80    3.00
   3  -9  -1   12.90    1.20
  -3  -9   1    9.40    3.40
   3   9  -1    9.10    1.80
   3   9  -1    9.20    3.10
  -3   9   1   10.80    3.60
   3   9  -1    9.90    2.70
  -2  -9   1   72.49    7.80
   2  -9  -1   60.09    6.20
  -2  -9   1   57.79    6.00
   2  -9  -1   65.79    7.70
   2  -9  -1   82.89    7.60
   2  -9  -1   56.69    3.80
   2   9  -1   66.39    6.50
   2   9  -1   70.19    6.30
   2   9  -1   61.99    3.90
  -2   9   1   67.59    7.20
   1  -9  -1  118.49   10.90
  -1  -9   1  138.09    8.70
   1  -9  -1  132.69    8.80
  -1  -9   1  159.98   10.20
  -1   9   1  142.99    7.70
   1   9  -1  150.38    8.60
   1   9  -1  134.39    8.60
  -1   9   1  129.19    9.20
   0  -9   1   57.19    6.00
   0  -9  -1   50.79    6.80
   0  -9   1   63.39    7.20
   0  -9  -1   64.09    6.40
   0   9   1   58.99    5.40
   0   9  -1   61.59    6.20
   0   9  -1   59.29    5.30
   0   9   1   51.09    5.70
  -1  -9  -1    8.90    2.10
  -1  -9  -1    6.30    2.50
   1  -9   1    7.70    3.30
  -1  -9  -1    3.20    2.90
   1  -9   1    4.90    2.00
   1  -9   1    7.10    2.60
   1   9   1    9.50    2.60
   1   9   1   10.80    2.70
  -1   9  -1    5.70    2.80
  -1   9  -1    8.00    1.90
   2  -9   1   95.99    7.60
   2  -9   1  113.49   10.20
  -2  -9  -1  104.49    7.70
  -2  -9  -1  102.79    9.60
   2  -9   1  114.09    5.90
  -2  -9  -1  107.89    6.20
   2  -9   1  107.39    7.40
   2   9   1   91.59    7.20
   2   9   1  100.29    6.80
  -2   9  -1   92.99    9.10
  -2   9  -1  118.69    5.90
   3  -9   1    0.00    2.50
  -3  -9  -1   -0.20    1.00
   3  -9   1    2.40    2.30
  -3  -9  -1    0.90    1.70
  -3  -9  -1   -0.10    2.30
   3  -9   1   -1.40    1.90
  -3   9  -1    2.20    2.60
   3   9   1    0.10    2.00
   3   9   1    1.70    1.60
   4  -9   1    3.30    2.70
  -4  -9  -1    1.10    1.30
   4  -9   1    1.30    1.80
  -4  -9  -1    0.00    2.10
  -4  -9  -1    1.90    2.70
  -4   9  -1    1.90    3.10
   4   9   1   -0.80    2.20
  -5  -9  -1   13.60    3.70
   5  -9   1   14.60    4.20
  -5  -9  -1   20.10    4.50
  -5  -9  -1   16.60    2.70
   5  -9   1   19.50    4.50
  -5   9  -1    8.90    4.00
  -5   9  -1   13.90    2.70
   5   9   1   13.60    4.30
   6  -9   1    8.70    4.00
  -6  -9  -1   11.00    2.50
   6  -9   1    8.20    3.70
  -6  -9  -1    3.60    2.50
  -6  -9  -1    7.10    4.00
  -6  -9  -1   14.10    4.20
   6   9   1   11.10    4.40
  -6   9  -1    9.30    4.20
  -7  -9  -1   74.59    6.80
  -7  -9  -1   76.19    9.50
   7  -9   1   74.39    9.70
   7  -9   1   74.09    8.30
  -7  -9  -1   79.29    8.00
  -7   9  -1   83.69   11.10
   7   9   1   74.59    9.70
  -8  -9  -1   31.00    5.00
  -8  -9  -1   37.60    5.20
   8  -9   1   25.10    6.40
  -8  -9  -1   31.70    6.70
  -8   9  -1   35.40    7.60
   8   9   1   29.60    6.70
  -9  -9  -1  143.69   14.50
  -9  -9  -1  164.38   10.30
   9  -9   1  148.79   15.30
  -9  -9  -1  160.28   10.70
  -9   9  -1  149.49   16.00
   9   9   1  144.39   15.40
  10  -9   1   12.90    5.10
 -10  -9  -1    6.20    2.80
 -10  -9  -1    3.80    4.90
 -10  -9  -1    6.80    4.60
 -10   9  -1    2.40    5.00
  10   9   1    0.90    4.50
  11  -9   1   34.10    8.90
 -11  -9  -1   26.40    7.40
 -11   9  -1   17.50    7.20
  11   9   1   24.90    7.90
  12  -9   1    8.20    6.40
 -12  -9  -1    8.50    5.60
  12   9   1    7.20    6.80
 -12   9  -1   20.40    7.80
 -13  -9  -1   23.50    8.50
  13  -9   1   30.90    9.50
 -13  -9  -1   42.70   11.00
 -13   9  -1   22.80    8.50
  13   9   1   34.10    9.20
  13 -10  -1   61.89   12.40
 -13 -10   1   52.09   11.90
  13  10  -1   53.09   11.70
 -13  10   1   38.90   10.70
 -12 -10   1   75.89   10.90
 -12 -10   1   62.19   12.40
  12 -10  -1   90.49   13.60
 -12  10   1   61.69   12.20
  12  10  -1   58.09   11.40
  11 -10  -1   53.79   10.60
 -11 -10   1   48.30    8.80
 -11 -10   1   54.99   11.30
  11  10  -1   41.90    9.40
 -11  10   1   55.09   11.10
 -10 -10   1   21.90    6.00
  10 -10  -1   20.10    6.60
 -10 -10   1   21.90    4.30
 -10  10   1   17.90    6.30
  10  10  -1   23.10    7.40
  -9 -10   1   89.49   10.70
  -9 -10   1   95.49    8.80
   9 -10  -1   87.09   11.90
   9  10  -1   67.29   10.70
  -9  10   1   84.59   12.20
  -8 -10   1   11.90    4.60
   8 -10  -1   14.80    5.60
  -8 -10   1   17.60    4.20
  -8 -10   1   17.30    4.40
  -8  10   1   26.20    7.20
   8  10  -1   11.80    5.50
  -7 -10   1    5.20    3.40
  -7 -10   1    4.50    1.80
   7 -10  -1    4.10    4.00
  -7 -10   1    0.70    2.70
   7 -10  -1    3.00    2.90
  -7  10   1    2.00    4.20
   7  10  -1    0.50    3.60
  -6 -10   1   59.09    7.50
  -6 -10   1   64.29    4.10
   6 -10  -1   48.00    7.70
   6 -10  -1   57.69    7.70
  -6 -10   1   61.39    7.60
   6  10  -1   62.79    8.70
  -6  10   1   39.80    7.40
  -5 -10   1    0.50    2.60
  -5 -10   1    3.30    1.20
   5 -10  -1    3.80    3.20
  -5 -10   1    4.60    2.90
   5 -10  -1    4.40    3.20
   5  10  -1    4.50    3.30
  -5  10   1    1.60    3.50
   4 -10  -1   16.90    4.70
   4 -10  -1    6.60    3.30
   4 -10  -1   15.30    4.00
  -4 -10   1    3.20    2.60
  -4 -10   1   12.80    1.80
  -4 -10   1   10.10    3.70
   4  10  -1    8.30    3.50
  -4  10   1    5.20    3.60
   4  10  -1    8.60    2.80
   4  10  -1   10.60    2.00
  -3 -10   1   -0.50    2.60
  -3 -10   1   -0.70    1.80
   3 -10  -1    4.30    2.70
  -3 -10   1    2.90    1.20
   3 -10  -1    0.40    2.50
   3 -10  -1    1.80    0.80
   3 -10  -1    2.30    2.40
   3  10  -1    3.90    2.60
   3  10  -1    3.40    2.20
  -3  10   1    1.10    3.00
   3  10  -1    2.70    1.40
   2 -10  -1  393.66   18.90
   2 -10  -1  382.96   20.50
   2 -10  -1  358.06   19.00
  -2 -10   1  355.46   20.10
  -2 -10   1  364.16   18.70
   2 -10  -1  375.56   16.50
   2  10  -1  372.16   18.50
  -2  10   1  379.66   19.90
   2  10  -1  372.16   18.80
  -1 -10   1    2.70    3.10
   1 -10  -1    3.70    2.40
  -1 -10   1    2.20    2.00
   1 -10  -1    5.60    2.80
  -1  10   1    1.70    1.70
   1  10  -1    0.70    1.90
   1  10  -1    1.30    1.80
  -1  10   1    4.90    2.70
   0 -10   1  199.88   13.90
   0 -10  -1  214.48   12.80
   0 -10  -1  252.97   14.80
   0 -10   1  209.18   12.50
   0  10  -1  235.48   11.90
   0  10   1  258.07   13.30
   0  10   1  229.88   12.00
   0  10  -1  225.08   12.90
  -1 -10  -1   19.90    3.00
  -1 -10  -1   15.50    3.70
   1 -10   1   13.30    3.40
   1 -10   1   22.10    4.70
   1 -10   1   17.50    3.40
  -1 -10  -1   14.40    4.30
   1  10   1   25.40    4.10
  -1  10  -1   16.50    3.90
   1  10   1   20.20    3.70
  -1  10  -1   17.80    2.80
   2 -10   1  353.66   16.40
  -2 -10  -1  358.26   19.90
   2 -10   1  345.37   19.70
   2 -10   1  357.16   18.80
  -2 -10  -1  390.96   19.00
   2 -10   1  366.66   18.30
  -2 -10  -1  359.36   16.70
   2  10   1  380.16   17.90
  -2  10  -1  396.56   19.80
   2  10   1  355.16   18.40
  -2  10  -1  346.37   16.20
  -3 -10  -1  143.79    9.80
   3 -10   1  138.89    6.00
  -3 -10  -1  151.58   10.80
   3 -10   1  146.19    9.70
   3 -10   1  140.09    6.00
   3 -10   1  130.59    9.80
  -3 -10  -1  145.99    7.70
   3 -10   1  134.29   12.00
   3  10   1  139.69    9.90
  -3  10  -1  137.09    7.10
   3  10   1  145.89    8.80
  -3  10  -1  155.88   10.70
  -4 -10  -1   48.90    6.50
   4 -10   1   53.69    7.30
  -4 -10  -1   39.10    6.40
  -4 -10  -1   47.10    4.20
   4 -10   1   48.10    6.70
  -4  10  -1   41.10    6.80
   4  10   1   42.40    6.50
   4  10   1   39.60    5.00
  -5 -10  -1   14.70    4.30
   5 -10   1   21.70    5.10
  -5 -10  -1   27.10    5.30
   5 -10   1   27.10    5.70
  -5 -10  -1   24.20    3.10
  -5  10  -1   19.80    3.40
  -5  10  -1   20.10    5.40
   5  10   1   16.40    4.80
  -6 -10  -1   24.50    3.50
  -6 -10  -1   28.90    5.80
   6 -10   1   19.30    5.20
   6 -10   1   28.20    5.50
  -6 -10  -1   33.40    5.80
   6  10   1   19.90    5.60
  -6  10  -1   32.20    6.70
   7 -10   1  139.19   12.40
  -7 -10  -1  154.58   11.90
  -7 -10  -1  151.18   10.90
   7 -10   1  124.19   13.50
  -7 -10  -1  162.98    9.20
  -7  10  -1  169.78   13.30
   7  10   1  145.69   14.20
  -8 -10  -1   11.40    3.60
  -8 -10  -1   10.60    3.00
   8 -10   1   10.10    4.60
  -8 -10  -1    9.10    4.40
  -8  10  -1   15.10    5.70
   8  10   1   17.20    5.90
  -9 -10  -1   -3.20    2.20
  -9 -10  -1   -0.70    3.30
   9 -10   1    3.10    4.60
  -9 -10  -1   -5.40    2.00
  -9  10  -1   -0.40    4.10
   9  10   1    2.50    4.50
  10 -10   1    4.40    5.30
 -10 -10  -1    9.80    4.90
 -10 -10  -1    8.00    3.20
  10  10   1   17.00    6.60
 -10  10  -1    2.80    4.60
 -11 -10  -1   48.40    9.30
  11 -10   1   44.90    9.90
 -11  10  -1   41.40    9.30
  11  10   1   40.20    9.60
 -12 -10  -1    1.10    4.50
  12 -10   1   -3.10    5.20
  12  10   1   -0.70    5.20
 -12  10  -1   -8.90    3.90
  13 -10   1   41.00   10.40
 -13 -10  -1   42.20    9.60
 -13 -10  -1   63.89   13.50
 -13  10  -1   61.19   12.40
  13  10   1   55.59   11.70
  13 -11  -1   52.69   11.00
 -13 -11   1   53.99   12.10
  13  11  -1   56.69   12.10
 -13  11   1   47.70   11.90
 -12 -11   1   18.30    6.20
  12 -11  -1   17.30    8.00
 -12 -11   1   11.00    7.20
 -12  11   1   23.20    8.70
  12  11  -1    3.50    6.40
 -11 -11   1   -1.50    3.70
  11 -11  -1   -0.30    5.10
 -11 -11   1   -0.80    5.40
 -11  11   1    1.30    5.30
  11  11  -1   -4.50    5.10
  10 -11  -1   11.80    6.50
 -10 -11   1   16.10    4.30
 -10 -11   1    9.00    4.90
  10  11  -1   21.70    7.30
 -10  11   1   14.20    7.10
   9 -11  -1    2.20    5.00
  -9 -11   1    4.20    3.30
  -9 -11   1    1.30    3.40
  -9  11   1   -0.40    4.50
   9  11  -1   -0.90    3.90
   8 -11  -1   -6.30    3.30
  -8 -11   1    2.80    2.90
  -8 -11   1    2.90    3.20
  -8  11   1    3.50    4.40
   8  11  -1    3.50    4.20
   7 -11  -1   68.79    9.60
  -7 -11   1   61.09    8.10
   7 -11  -1   56.29    8.10
  -7 -11   1   58.29    7.70
   7  11  -1   49.70    8.50
  -7  11   1   54.99    9.30
  -6 -11   1   18.60    4.70
  -6 -11   1   22.70    2.60
   6 -11  -1   23.10    5.80
   6 -11  -1   23.70    5.60
  -6 -11   1   21.10    5.10
  -6  11   1   16.10    5.20
   6  11  -1   22.50    5.80
   5 -11  -1   35.40    6.60
  -5 -11   1   37.70    3.20
  -5 -11   1   30.80    5.80
  -5 -11   1   37.20    5.90
   5 -11  -1   29.30    5.90
  -5  11   1   34.60    7.00
   5  11  -1   45.30    7.30
  -4 -11   1    4.00    1.30
  -4 -11   1    2.00    2.90
   4 -11  -1    6.10    3.10
   4 -11  -1    1.30    2.90
   4 -11  -1    2.60    3.00
  -4 -11   1   -1.40    2.10
   4  11  -1    6.90    1.80
   4  11  -1    2.50    2.30
   4  11  -1    7.60    3.50
  -4  11   1   -0.50    3.30
   3 -11  -1  102.09    9.30
   3 -11  -1   82.49    8.70
  -3 -11   1   76.29    7.90
   3 -11  -1   81.89    4.40
  -3 -11   1   73.39    9.10
   3 -11  -1   86.09    4.70
   3 -11  -1  107.59   10.60
   3  11  -1   71.29    7.30
  -3  11   1   86.79    9.50
   3  11  -1   84.49    8.80
  -2 -11   1  453.75   22.70
   2 -11  -1  453.45   23.20
   2 -11  -1  424.96   24.30
  -2 -11   1  436.56   24.30
   2 -11  -1  450.05   22.50
   2  11  -1  479.25   22.80
  -2  11   1  469.35   24.00
   2  11  -1  466.05   22.50
  -2  11   1  500.65   21.20
   1 -11  -1  242.88   14.30
  -1 -11   1  254.67   16.00
  -1 -11   1  266.57   14.30
   1 -11  -1  267.97   16.30
  -1  11   1  247.58   13.00
   1  11  -1  254.37   13.70
  -1  11   1  269.17   14.90
   1  11  -1  246.38   14.00
   0 -11  -1   18.20    4.00
   0 -11  -1   11.60    3.80
   0 -11   1   17.50    4.90
   0 -11   1   19.10    3.90
   0  11   1   20.20    3.60
   0  11  -1   19.90    3.30
   0  11  -1   17.50    3.90
   0  11   1   18.60    4.00
   1 -11   1    8.40    2.80
   1 -11   1    2.40    2.10
  -1 -11  -1    8.80    2.80
   1 -11   1    3.20    3.20
  -1 -11  -1    7.70    3.90
   1 -11   1    6.50    2.30
  -1  11  -1    4.20    1.90
   1  11   1    6.50    2.60
   1  11   1    9.70    3.00
  -1  11  -1    6.30    3.20
  -2 -11  -1   10.30    2.40
  -2 -11  -1   11.00    3.30
   2 -11   1    8.60    2.80
  -2 -11  -1   10.80    4.10
   2 -11   1   13.80    2.50
   2 -11   1    6.90    3.70
   2 -11   1   15.80    3.80
  -2  11  -1   12.60    2.30
   2  11   1   19.60    3.70
   2  11   1   20.10    4.10
  -2  11  -1   14.40    4.30
   3 -11   1  121.09    9.00
   3 -11   1  119.19    5.40
  -3 -11  -1  125.39   11.70
   3 -11   1  121.39   11.80
  -3 -11  -1  119.49    9.00
  -3 -11  -1  103.49    6.70
   3 -11   1   99.29    9.90
   3 -11   1  121.79    5.60
   3  11   1  127.09    8.30
  -3  11  -1  114.49   11.00
  -3  11  -1  123.79    6.50
   3  11   1  118.79    9.10
  -4 -11  -1   85.09    8.80
   4 -11   1   85.79    9.10
   4 -11   1  100.19   10.30
  -4 -11  -1  103.99   10.30
   4 -11   1   84.99    9.30
  -4 -11  -1   88.39    5.60
   4  11   1   82.39    7.80
  -4  11  -1   71.19    9.20
   4  11   1   98.39    9.90
   5 -11   1   81.49    9.90
   5 -11   1  110.09   11.20
  -5 -11  -1  111.59    6.60
  -5 -11  -1  118.69   11.00
  -5 -11  -1  128.29   11.70
  -5  11  -1  106.99   11.80
   5  11   1  109.59   11.60
   6 -11   1    2.70    3.80
  -6 -11  -1    0.30    2.90
   6 -11   1   -1.30    2.00
  -6 -11  -1   -0.20    2.60
  -6 -11  -1    2.20    1.70
  -6  11  -1   -3.60    3.20
   6  11   1   -0.30    3.40
   7 -11   1  100.09   11.70
  -7 -11  -1  101.99    6.80
  -7 -11  -1   95.09   10.20
  -7 -11  -1  109.19   11.50
   7 -11   1   94.59   10.20
   7  11   1   88.99   11.20
  -7  11  -1   89.89   12.00
  -8 -11  -1   16.30    5.50
  -8 -11  -1   22.80    4.30
  -8 -11  -1   26.30    5.30
   8 -11   1   20.40    6.50
   8  11   1   11.10    5.40
  -8  11  -1   17.70    6.20
  -9 -11  -1   -0.90    2.80
   9 -11   1    2.50    4.40
  -9 -11  -1    0.60    3.40
  -9  11  -1   -0.30    4.40
   9  11   1    1.20    4.40
 -10 -11  -1   18.10    4.50
 -10 -11  -1   34.70    7.80
  10 -11   1   13.80    6.40
 -10  11  -1   20.90    7.50
  10  11   1   20.90    7.40
  11 -11   1   13.70    6.90
 -11 -11  -1   -2.00    3.70
 -11  11  -1    8.30    6.90
  11  11   1    3.20    5.60
 -12 -11  -1    5.90    5.50
  12 -11   1   11.60    7.10
 -12  11  -1    7.30    7.30
  12  11   1    6.70    6.40
  13 -11   1   -1.20    5.50
 -13 -11  -1    7.50    5.50
 -13 -11  -1    4.30    7.70
 -13  11  -1    0.40    6.70
  13  11   1   26.90    9.10
  13 -12  -1    7.90    6.50
 -13 -12   1    9.00    7.00
 -13  12   1    5.90    6.80
  13  12  -1    3.50    6.90
  12 -12  -1   12.90    7.50
 -12 -12   1    3.20    4.70
 -12 -12   1    4.00    6.40
 -12  12   1   -7.30    4.70
  12  12  -1    4.00    6.00
 -11 -12   1   -1.80    6.20
 -11 -12   1    6.80    4.80
  11 -12  -1   19.90    7.70
  11  12  -1   14.90    7.40
 -11  12   1   11.40    7.10
  10 -12  -1   13.30    6.80
 -10 -12   1   12.30    4.20
 -10 -12   1    6.50    4.60
 -10  12   1    9.80    6.60
  10  12  -1   13.70    6.60
  -9 -12   1   -0.40    3.20
   9 -12  -1   -2.20    4.10
  -9 -12   1    4.00    3.50
  -9  12   1   -3.40    4.10
   9  12  -1    5.80    5.00
  -8 -12   1   16.50    4.80
  -8 -12   1   12.30    4.60
   8 -12  -1   27.10    7.10
   8  12  -1    7.80    5.20
  -8  12   1   10.20    5.90
  -7 -12   1    8.60    4.00
  -7 -12   1    2.20    3.40
   7 -12  -1   13.80    5.20
   7 -12  -1   -0.10    3.10
  -7  12   1    7.40    4.80
   7  12  -1    1.50    3.70
   6 -12  -1    8.20    4.30
  -6 -12   1    8.00    3.50
   6 -12  -1   -2.20    3.10
  -6 -12   1    1.50    3.30
   6  12  -1    3.80    4.00
  -6  12   1    5.30    4.20
  -5 -12   1    7.00    3.40
   5 -12  -1   -1.00    3.30
  -5 -12   1    6.00    1.50
  -5 -12   1   -0.90    3.20
   5 -12  -1    7.60    3.80
   5 -12  -1    0.30    2.60
  -5  12   1    8.30    4.80
   5  12  -1   -0.30    3.20
   4 -12  -1  203.58   13.50
  -4 -12   1  195.88   13.80
  -4 -12   1  196.98   12.50
   4 -12  -1  221.18   14.60
   4 -12  -1  187.38   13.00
   4  12  -1  189.28   12.00
  -4  12   1  187.18   14.20
   4  12  -1  179.58   12.90
   3 -12  -1   51.19    3.30
  -3 -12   1   45.10    7.40
   3 -12  -1   63.69    7.30
   3 -12  -1   52.49    3.70
   3 -12  -1   42.60    6.70
   3 -12  -1   42.00    7.20
  -3 -12   1   52.59    6.70
   3  12  -1   51.49    6.90
   3  12  -1   54.29    6.50
  -3  12   1   64.69    4.70
  -3  12   1   54.39    8.10
   2 -12  -1   14.20    4.80
   2 -12  -1   10.20    3.30
   2 -12  -1   15.60    4.20
  -2 -12   1    8.00    3.10
  -2 -12   1   15.40    4.80
   2  12  -1   16.00    3.80
  -2  12   1   10.70    4.10
   2  12  -1   16.10    4.00
  -2  12   1   19.50    3.30
   1 -12  -1   15.20    4.20
  -1 -12   1   21.00    4.40
   1 -12  -1   22.70    5.40
  -1 -12   1   17.10    5.10
   1  12  -1   19.00    4.20
   1  12  -1   20.40    4.10
  -1  12   1   21.00    3.60
  -1  12   1   26.20    4.60
   0 -12   1   37.30    6.80
   0 -12  -1   37.50    5.80
   0 -12  -1   32.30    6.60
   0 -12   1   44.90    6.00
   0  12   1   49.60    6.30
   0  12  -1   35.00    4.80
   0  12  -1   31.90    5.30
   0  12   1   40.90    5.20
   1 -12   1    0.40    1.70
  -1 -12  -1    0.70    2.40
   1 -12   1   -0.40    2.20
   1 -12   1   -3.10    2.60
   1 -12   1    1.50    2.10
  -1 -12  -1    2.20    1.90
   1  12   1    2.70    2.60
   1  12   1    0.40    2.30
  -1  12  -1    0.80    1.70
  -1  12  -1   -2.90    2.30
   2 -12   1  198.78   13.40
   2 -12   1  231.98   11.30
  -2 -12  -1  200.88   11.30
   2 -12   1  220.48   15.10
  -2 -12  -1  223.38   13.50
  -2 -12  -1  220.98   15.00
   2 -12   1  216.08   12.90
  -2  12  -1  218.98   11.10
   2  12   1  238.58   12.90
  -2  12  -1  218.68   14.10
   2  12   1  215.98   13.30
  -3 -12  -1   29.40    5.20
   3 -12   1   25.10    2.20
  -3 -12  -1   14.70    4.90
   3 -12   1   14.30    4.20
   3 -12   1   17.50    4.10
   3 -12   1   10.80    4.80
  -3 -12  -1   19.20    3.00
   3 -12   1   19.40    1.90
  -3  12  -1   28.50    5.80
  -3  12  -1   24.20    3.10
   3  12   1   25.20    4.30
   3  12   1   22.10    4.90
   4 -12   1  152.08   11.10
  -4 -12  -1  156.58    8.30
  -4 -12  -1  135.09   10.60
   4 -12   1  130.09   12.50
  -4 -12  -1  156.38   12.00
   4 -12   1  157.58   13.90
  -4  12  -1  149.19    7.60
   4  12   1  133.89    9.50
   4  12   1  157.48   11.50
  -4  12  -1  107.59   11.80
  -5 -12  -1   -2.00    1.30
   5 -12   1   -4.70    2.20
  -5 -12  -1    1.80    3.10
   5 -12   1   -2.60    2.90
  -5 -12  -1   -2.00    2.50
   5  12   1    4.70    3.80
  -5  12  -1    1.30    3.60
   6 -12   1   20.20    5.50
  -6 -12  -1    9.70    2.30
  -6 -12  -1    9.30    4.10
   6 -12   1    8.80    4.40
  -6 -12  -1    5.90    3.80
  -6  12  -1   13.20    5.40
   6  12   1    3.40    4.20
  -7 -12  -1    1.00    3.20
  -7 -12  -1   -2.50    3.00
  -7 -12  -1    1.10    2.00
   7 -12   1    0.20    3.40
   7 -12   1    0.40    3.90
  -7  12  -1   -1.70    3.60
   7  12   1   -4.60    3.30
  -8 -12  -1   11.50    4.70
  -8 -12  -1    7.40    4.50
   8 -12   1    4.70    5.00
   8  12   1   16.80    6.10
  -8  12  -1    4.90    4.80
  -9 -12  -1    1.40    3.30
  -9 -12  -1   -3.40    2.90
   9 -12   1    0.60    4.20
   9  12   1    2.90    4.60
  -9  12  -1   -0.20    4.10
 -10 -12  -1   15.90    4.70
  10 -12   1    9.60    6.20
 -10 -12  -1   23.00    6.50
  10  12   1   10.90    6.70
 -10  12  -1   15.20    6.70
  11 -12   1   12.80    7.00
 -11 -12  -1    9.30    5.60
 -11  12  -1   24.60    8.50
  11  12   1   17.20    7.60
  12 -12   1    4.40    6.70
 -12 -12  -1   -2.30    4.40
  12  12   1    1.30    6.00
 -12  12  -1   -0.20    5.30
 -12 -13   1   41.50    8.70
  12 -13  -1   39.90   10.50
 -12 -13   1   42.00   11.00
  12  13  -1   38.60   10.40
 -12  13   1   33.60   10.40
 -11 -13   1   31.30    7.40
 -11 -13   1   32.00    9.80
  11 -13  -1   30.20    9.40
 -11  13   1   18.40    8.00
  11  13  -1   29.50    9.10
 -10 -13   1   -1.40    3.30
 -10 -13   1    1.60    3.90
  10 -13  -1    1.50    4.30
 -10  13   1   -0.80    5.10
  10  13  -1    2.50    5.50
  -9 -13   1    8.20    4.60
  -9 -13   1    2.50    3.60
   9 -13  -1    1.90    3.80
  -9  13   1    4.20    5.30
   9  13  -1    2.10    4.70
   8 -13  -1   44.10    9.00
  -8 -13   1   63.09    8.80
  -8 -13   1   49.50    7.90
   8  13  -1   45.70    9.20
  -8  13   1   75.49   12.00
   7 -13  -1  371.46   22.60
  -7 -13   1  352.46   21.00
  -7 -13   1  358.46   20.70
  -7  13   1  330.97   22.60
   7  13  -1  340.17   21.90
  -6 -13   1   10.10    3.90
   6 -13  -1    6.30    4.20
  -6 -13   1    8.90    4.30
   6 -13  -1    5.60    4.20
   6  13  -1   11.80    5.20
  -6  13   1   12.20    5.60
  -5 -13   1   13.40    4.30
   5 -13  -1   15.50    5.40
   5 -13  -1   21.20    5.50
   5 -13  -1   15.90    5.40
  -5 -13   1   20.00    5.50
  -5  13   1   21.00    6.40
   5  13  -1   14.60    5.70
   4 -13  -1  128.69   12.90
  -4 -13   1   92.39    9.60
   4 -13  -1   93.19   10.60
   4 -13  -1  108.29   10.80
  -4 -13   1  110.59   12.00
   4  13  -1   97.79    9.50
   4  13  -1  114.49   11.30
  -4  13   1   88.39   11.00
   3 -13  -1   91.69    9.40
   3 -13  -1   84.99    9.90
   3 -13  -1  109.89   12.10
  -3 -13   1   78.79   10.10
   3 -13  -1   89.19    5.40
  -3 -13   1   98.69    9.50
  -3  13   1   89.79   10.40
   3  13  -1   92.79    9.90
   3  13  -1   85.39    8.50
  -3  13   1   85.09    6.20
   2 -13  -1  223.88   14.30
   2 -13  -1  251.17   16.60
  -2 -13   1  241.28   16.60
  -2 -13   1  271.37   15.20
   2 -13  -1  233.98   14.90
  -2  13   1  256.37   16.00
   2  13  -1  246.18   14.60
   2  13  -1  254.37   14.60
  -2  13   1  258.47   13.20
   1 -13  -1    1.20    2.80
  -1 -13   1    2.40    2.80
  -1 -13   1   -1.30    3.30
   1 -13  -1   -0.60    3.60
  -1  13   1    0.30    2.20
  -1  13   1   -1.30    1.80
   1  13  -1    2.00    2.80
   1  13  -1    1.70    2.40
   0 -13   1    6.10    2.80
   0 -13  -1    2.10    3.80
   0 -13  -1    6.90    3.30
   0 -13   1    7.00    4.20
   0  13  -1    2.40    2.20
   0  13   1    6.20    3.40
   0  13  -1    7.70    3.40
   0  13   1    6.30    2.90
  -1 -13  -1   40.50    6.00
   1 -13   1   48.00    6.80
  -1 -13  -1   37.00    7.30
   1 -13   1   54.79    8.40
   1 -13   1   48.00    5.60
   1 -13   1   42.60    5.80
   1  13   1   48.40    6.50
   1  13   1   57.49    6.80
  -1  13  -1   50.29    7.00
  -1  13  -1   47.30    5.40
   2 -13   1  324.57   16.10
   2 -13   1  329.77   18.10
  -2 -13  -1  335.57   20.60
   2 -13   1  315.27   20.10
  -2 -13  -1  329.67   18.60
   2 -13   1  309.97   18.50
   2  13   1  365.26   18.20
  -2  13  -1  349.27   16.20
   2  13   1  333.97   18.50
  -2  13  -1  357.16   19.70
  -3 -13  -1  136.99   10.60
  -3 -13  -1  151.68   14.10
   3 -13   1  142.29    6.90
   3 -13   1  133.49   10.30
  -3 -13  -1  125.29    8.00
   3 -13   1  158.98   14.60
   3 -13   1  142.19   12.70
   3  13   1  158.28   10.10
  -3  13  -1  141.39    7.90
  -3  13  -1  132.89   12.70
   3  13   1  135.89   10.50
   4 -13   1  340.27   21.30
  -4 -13  -1  379.16   22.50
  -4 -13  -1  397.06   21.30
  -4 -13  -1  384.26   17.90
   4 -13   1  398.76   22.90
   4 -13   1  401.46   21.70
  -4  13  -1  372.76   22.40
   4  13   1  430.26   22.30
   4  13   1  369.86   19.80
  -4  13  -1  383.76   17.30
   5 -13   1   34.70    6.70
  -5 -13  -1   33.60    6.90
  -5 -13  -1   39.80    4.20
   5 -13   1   32.60    7.10
  -5 -13  -1   37.40    6.50
  -5  13  -1   31.10    7.40
  -5  13  -1   45.40    4.80
   5  13   1   26.30    6.30
  -6 -13  -1   45.30    7.40
   6 -13   1   60.79    9.10
  -6 -13  -1   73.69    9.70
  -6 -13  -1   60.99    5.30
   6 -13   1   48.40    8.40
  -6  13  -1   42.50    8.50
   6  13   1   46.80    8.40
  -7 -13  -1   11.70    5.00
   7 -13   1   11.60    5.20
  -7 -13  -1    9.60    4.80
  -7  13  -1    9.50    5.10
   7  13   1    9.20    5.20
   8 -13   1   18.30    5.90
  -8 -13  -1   13.20    5.10
  -8 -13  -1   14.10    5.10
   8  13   1    7.40    5.10
  -8  13  -1    5.50    5.40
  -9 -13  -1   47.70    8.50
  -9 -13  -1   44.80    7.50
   9  13   1   61.09   10.70
  -9  13  -1   37.10    9.20
 -10 -13  -1   56.79    9.70
  10 -13   1   50.29   10.30
 -10 -13  -1   48.00    7.70
 -10  13  -1   58.59   11.60
  10  13   1   63.69   11.60
 -11 -13  -1   64.29   10.60
  11 -13   1   52.69   11.30
 -11  13  -1   68.39   12.60
  11  13   1   71.49   12.70
 -12 -13  -1    7.60    5.50
  12 -13   1    0.90    5.60
 -12  13  -1   -4.60    5.10
  12  13   1   -1.50    5.40
 -12 -14   1   13.00    8.10
  12 -14  -1    4.40    7.10
 -12  14   1    8.40    8.10
  12  14  -1   13.20    7.60
 -11 -14   1    4.10    4.80
  11 -14  -1   26.60    9.00
 -11 -14   1   23.60    6.90
 -11 -14   1   13.00    7.60
 -11  14   1   17.60    8.30
  11  14  -1   30.10    9.00
 -10 -14   1   27.50    9.40
 -10 -14   1   43.20    7.50
  10 -14  -1   23.40    8.10
 -10 -14   1   40.30    7.80
 -10  14   1   22.90    8.70
  10  14  -1   21.70    8.00
  -9 -14   1   99.99   11.60
   9 -14  -1  112.29   14.50
  -9 -14   1  100.39   11.80
   9  14  -1   86.39   13.00
  -9  14   1  100.59   14.50
  -8 -14   1   73.49    9.80
   8 -14  -1   67.89   10.90
  -8 -14   1   75.59    9.90
   8  14  -1   62.39   10.70
  -8  14   1   50.79   10.30
  -7 -14   1  100.49   11.20
   7 -14  -1   93.29   12.30
  -7 -14   1   97.39   11.50
   7  14  -1  101.59   12.70
  -7  14   1   99.89   13.40
   6 -14  -1   28.20    6.60
  -6 -14   1   22.50    6.50
   6 -14  -1   35.70    7.50
  -6 -14   1   24.00    5.60
  -6  14   1   22.50    6.80
   6  14  -1   16.60    6.10
   5 -14  -1    0.60    3.20
  -5 -14   1    2.00    3.80
   5 -14  -1   -1.20    3.00
   5 -14  -1   -3.40    3.20
  -5 -14   1   -1.40    2.80
  -5  14   1   -3.90    3.50
   5  14  -1    5.80    4.40
   4 -14  -1   57.29    9.20
  -4 -14   1   62.69    7.90
   4 -14  -1   57.59    8.10
   4 -14  -1   39.20    7.20
  -4 -14   1   58.19    9.20
   4  14  -1   57.09    8.50
  -4  14   1   53.99    9.00
   4  14  -1   50.19    6.90
  -4  14   1   58.69    5.60
   3 -14  -1   56.49    7.70
   3 -14  -1   43.50    8.20
  -3 -14   1   60.79    7.80
   3 -14  -1   52.19    7.80
   3 -14  -1   52.89    4.00
  -3 -14   1   42.10    7.90
   3  14  -1   52.69    7.60
   3  14  -1   46.90    6.60
  -3  14   1   42.70    7.80
  -3  14   1   49.00    5.30
  -2 -14   1   82.59    9.00
   2 -14  -1   73.99   10.50
   2 -14  -1   70.49    8.20
   2 -14  -1   89.19    9.90
  -2 -14   1   77.39   10.40
  -2  14   1   83.79    9.80
  -2  14   1   89.09    7.60
   2  14  -1   76.79    8.60
   2  14  -1   83.39    8.80
  -1 -14   1   39.80    7.80
   1 -14  -1   55.69    7.50
   1 -14  -1   47.90    8.10
  -1 -14   1   38.70    6.20
   1  14  -1   38.10    6.20
   1  14  -1   44.10    6.20
  -1  14   1   44.10    5.70
  -1  14   1   43.00    6.50
   0 -14  -1   94.19   11.20
   0 -14  -1   73.79    8.70
   0 -14   1   81.59    9.00
   0 -14   1   87.19   11.20
   0  14  -1   82.39    9.10
   0  14   1   81.29    9.00
   0  14  -1   87.39    8.10
   0  14   1   76.39    8.00
   1 -14   1   17.00    3.60
  -1 -14  -1   19.30    4.80
   1 -14   1   13.30    5.40
   1 -14   1   12.70    3.70
   1 -14   1   15.40    4.60
  -1 -14  -1   17.30    5.70
  -1  14  -1   10.40    3.10
   1  14   1   11.30    4.00
   1  14   1   17.90    4.40
  -1  14  -1   27.20    5.60
   2 -14   1   60.89    5.70
   2 -14   1   45.20    8.40
   2 -14   1   52.49    7.80
  -2 -14  -1   61.79    8.00
  -2 -14  -1   63.99    9.70
   2 -14   1   46.30    6.90
  -2  14  -1   61.09    5.80
   2  14   1   55.69    6.90
   2  14   1   80.09    8.70
  -2  14  -1   48.30    7.60
  -3 -14  -1   -2.00    2.60
   3 -14   1    3.30    2.00
   3 -14   1    5.90    3.40
  -3 -14  -1   -4.50    2.90
   3 -14   1   -0.30    2.90
   3 -14   1    3.30    4.20
   3  14   1    0.70    3.00
  -3  14  -1    3.20    3.80
   3  14   1    5.10    3.00
  -3  14  -1    1.40    1.80
  -4 -14  -1  126.39   13.30
   4 -14   1  116.49   13.00
  -4 -14  -1  130.29   12.10
   4 -14   1  133.89   12.50
   4 -14   1  120.59   12.60
  -4 -14  -1  114.69    7.40
  -4  14  -1  112.49   12.40
  -4  14  -1  127.69    7.10
   4  14   1  115.49    9.10
   4  14   1  139.39   13.40
  -5 -14  -1    2.70    3.40
  -5 -14  -1    6.10    2.10
  -5 -14  -1    6.20    4.50
   5 -14   1    2.60    4.10
   5 -14   1   10.20    4.40
   5  14   1    0.50    3.70
  -5  14  -1   -0.80    3.80
  -6 -14  -1   12.70    5.40
   6 -14   1   25.20    6.70
  -6 -14  -1   14.00    5.10
   6 -14   1   23.80    6.00
   6  14   1   13.20    5.60
  -6  14  -1   29.00    7.50
  -7 -14  -1  105.19   12.30
   7 -14   1  138.49   14.70
  -7 -14  -1  100.29   11.60
  -7  14  -1  121.49   14.60
   7  14   1  133.89   14.50
  -8 -14  -1   86.29   10.60
  -8 -14  -1   86.49   11.10
   8 -14   1   65.79   10.70
   8  14   1   56.69   10.20
  -8  14  -1   71.09   11.60
  -9 -14  -1   18.00    5.90
  -9 -14  -1   28.10    7.10
   9 -14   1   35.30    8.90
   9  14   1   46.90    9.90
  -9  14  -1   37.00    9.30
 -10 -14  -1   -4.40    3.80
  10 -14   1    2.40    4.40
 -10 -14  -1   -0.10    4.00
  10  14   1    6.50    6.00
 -10  14  -1   -5.00    4.90
 -11 -14  -1   13.10    5.90
  11 -14   1    0.90    5.70
  11  14   1   -6.10    4.30
 -11  14  -1   -5.60    5.80
  12 -14   1   -5.40    5.20
 -12 -14  -1   10.60    5.70
  12  14   1   17.60    7.90
 -12  14  -1   -9.60    5.50
 -11 -15   1    3.80    6.70
 -11 -15   1    2.90    4.70
 -11 -15   1   -0.10    4.40
  11 -15  -1   -3.40    5.10
  11  15  -1    1.80    6.90
 -11  15   1   -2.10    6.60
 -10 -15   1    2.60    6.40
  10 -15  -1   10.30    6.50
 -10 -15   1    3.60    4.50
 -10 -15   1   -0.80    4.00
  10  15  -1    4.10    5.80
 -10  15   1   -2.60    5.80
  -9 -15   1   37.30    7.70
   9 -15  -1   16.80    6.50
  -9 -15   1   28.10    6.80
  -9  15   1   28.20    8.40
   9  15  -1   17.00    7.40
  -8 -15   1    5.00    4.30
  -8 -15   1    9.40    5.50
   8 -15  -1    5.80    5.50
  -8  15   1   11.10    6.70
   8  15  -1    4.60    5.00
   7 -15  -1   27.30    7.60
  -7 -15   1   34.00    6.90
  -7 -15   1   31.50    7.50
  -7  15   1   30.40    8.40
   7  15  -1   48.70    9.20
  -6 -15   1   12.70    5.30
   6 -15  -1   15.30    5.60
   6 -15  -1    1.60    4.90
  -6 -15   1   10.60    4.40
   6  15  -1   12.80    5.70
  -6  15   1    7.10    4.70
  -5 -15   1   41.50    8.10
   5 -15  -1   31.00    7.00
  -5 -15   1   45.20    7.10
   5 -15  -1   38.30    8.10
   5 -15  -1   43.20    8.00
  -5  15   1   45.30    8.90
   5  15  -1   34.20    7.50
  -4 -15   1    7.00    3.90
   4 -15  -1   12.70    4.90
   4 -15  -1   13.00    5.10
   4 -15  -1    8.80    4.10
  -4 -15   1   18.00    5.90
   4  15  -1   10.00    3.70
  -4  15   1   10.70    2.90
  -4  15   1   10.40    5.40
   4  15  -1    0.80    4.20
   3 -15  -1   68.29   10.30
  -3 -15   1   63.59    9.90
  -3 -15   1   62.89    8.20
   3 -15  -1   59.79    8.40
   3 -15  -1   67.99    9.40
  -3  15   1   62.39    9.30
   3  15  -1   62.29    8.40
  -3  15   1   79.79    6.90
   3  15  -1   76.29    8.70
  -2 -15   1   66.39    8.30
  -2 -15   1   60.59    9.80
   2 -15  -1   49.90    7.30
   2 -15  -1   57.59    9.90
   2 -15  -1   51.29    8.00
   2  15  -1   48.00    7.10
  -2  15   1   56.29    8.10
   2  15  -1   53.39    7.50
  -2  15   1   63.09    6.60
   1 -15  -1    1.10    4.10
  -1 -15   1   -0.20    3.80
   1 -15  -1    2.70    2.70
  -1 -15   1    1.50    3.10
  -1  15   1    1.10    3.60
  -1  15   1    2.20    2.60
   1  15  -1    9.40    4.10
   1  15  -1    3.80    3.10
   0 -15   1   21.00    5.20
   0 -15  -1   27.70    5.80
   0 -15   1   35.80    5.80
   0 -15   1   21.10    6.60
   0 -15  -1   30.00    7.30
   0  15  -1   30.20    6.00
   0  15   1   29.40    5.10
   0  15  -1   29.30    5.30
   0  15   1   23.20    5.60
  -1 -15  -1    4.20    3.80
  -1 -15  -1   10.80    4.20
   1 -15   1   17.40    4.00
   1 -15   1   17.40    6.00
   1 -15   1    1.70    3.30
   1 -15   1   14.60    4.10
   1  15   1   19.10    4.90
   1  15   1   11.80    4.20
  -1  15  -1   11.50    3.60
  -1  15  -1   18.70    5.20
  -2 -15  -1   46.30    8.90
   2 -15   1   57.09    8.20
   2 -15   1   42.50    8.90
   2 -15   1   58.89    5.70
  -2 -15  -1   52.59    7.60
   2 -15   1   50.09    7.20
  -2  15  -1   52.99    8.20
  -2  15  -1   61.59    6.20
   2  15   1   68.49    8.60
   2  15   1   68.09    7.90
   3 -15   1   21.00    5.70
   3 -15   1   26.70    6.90
  -3 -15  -1   19.10    5.10
  -3 -15  -1   23.50    6.60
   3 -15   1   18.60    5.00
   3  15   1   22.60    4.90
  -3  15  -1   25.00    3.70
  -3  15  -1   17.20    5.80
   3  15   1   23.10    5.70
   4 -15   1   24.00    6.00
   4 -15   1   23.50    6.90
   4 -15   1   44.30    7.70
  -4 -15  -1   27.60    7.10
  -4 -15  -1   34.70    6.50
  -4  15  -1   25.20    6.70
   4  15   1   34.30    5.80
   4  15   1   43.90    7.70
  -5 -15  -1   33.10    7.70
  -5 -15  -1   33.20    6.70
   5 -15   1   38.00    8.10
   5 -15   1   24.60    6.40
   5  15   1   31.90    7.00
  -5  15  -1   33.70    7.40
   6 -15   1  182.98   17.00
  -6 -15  -1  176.68   16.50
  -6 -15  -1  147.69   14.60
   6 -15   1  173.68   16.70
  -6  15  -1  171.98   17.10
   6  15   1  175.98   16.90
  -7 -15  -1   -2.70    3.50
  -7 -15  -1   -0.90    3.30
   7 -15   1    4.40    4.70
   7  15   1   -0.50    3.90
  -7  15  -1   -2.70    4.30
  -8 -15  -1  109.29   12.60
  -8 -15  -1  113.99   12.80
   8 -15   1  106.29   14.00
   8  15   1  102.39   13.80
  -8  15  -1   78.39   12.80
  -9 -15  -1   27.60    7.30
   9 -15   1   22.70    7.60
  -9 -15  -1   14.40    5.50
  -9  15  -1    8.60    6.90
   9  15   1   32.20    8.70
 -10 -15  -1  101.39   12.00
 -10 -15  -1   91.89   12.70
  10 -15   1   89.29   14.20
 -10  15  -1  105.79   15.30
  10  15   1  112.39   15.90
 -11 -15  -1   26.50    7.50
  11 -15   1   18.80    8.00
  11  15   1   19.00    8.20
 -11  15  -1   28.90    9.80
 -11 -16   1    9.30    6.10
  11 -16  -1   19.40    8.60
 -11 -16   1   21.60    7.20
 -11 -16   1    2.70    6.50
 -11  16   1   15.40    8.40
  11  16  -1    3.90    6.50
  10 -16  -1    3.40    6.00
 -10 -16   1    4.60    6.70
 -10 -16   1   -2.40    4.10
 -10 -16   1    4.40    4.80
 -10  16   1    1.60    6.30
  10  16  -1  -10.50    4.30
  -9 -16   1   25.10    6.90
  -9 -16   1   26.80    9.20
  -9 -16   1   10.70    5.80
   9 -16  -1   30.20    8.80
  -9  16   1   19.00    8.30
   9  16  -1   14.70    7.30
   8 -16  -1   40.70    9.40
  -8 -16   1   37.70    7.80
  -8 -16   1   22.90    6.90
   8  16  -1   34.40    8.90
  -8  16   1   34.40    9.50
  -7 -16   1   31.50    7.60
   7 -16  -1   29.70    7.80
  -7 -16   1   31.50    7.10
   7  16  -1   37.20    8.50
  -7  16   1   32.40    8.90
  -6 -16   1    0.10    3.20
  -6 -16   1    4.10    4.10
   6 -16  -1    4.40    4.10
   6 -16  -1   -1.20    4.00
   6  16  -1   -2.20    4.20
  -6  16   1    4.60    5.20
   5 -16  -1   48.80    9.10
   5 -16  -1   35.50    7.50
  -5 -16   1   30.60    7.40
  -5 -16   1   39.20    6.90
   5 -16  -1   38.10    7.80
   5  16  -1   24.30    6.70
  -5  16   1   32.90    8.00
   4 -16  -1   23.50    6.30
  -4 -16   1   15.90    5.00
   4 -16  -1   21.90    7.10
  -4 -16   1   17.70    5.90
   4 -16  -1   24.00    5.80
  -4  16   1   29.80    7.60
   4  16  -1   17.40    5.30
   4  16  -1   26.40    6.70
  -3 -16   1   29.80    6.00
   3 -16  -1   19.50    6.40
  -3 -16   1   14.20    6.10
   3 -16  -1   20.00    5.40
   3 -16  -1   21.50    6.00
  -3  16   1   26.00    6.20
   3  16  -1   24.00    5.80
   3  16  -1   15.80    4.80
  -3  16   1   21.10    4.00
   2 -16  -1   46.40    9.20
   2 -16  -1   51.19    5.90
  -2 -16   1   34.40    8.10
   2 -16  -1   49.99    8.10
  -2 -16   1   62.69    8.30
   2 -16  -1   36.70    6.60
  -2  16   1   52.29    6.30
   2  16  -1   55.79    7.80
  -2  16   1   60.29    8.60
   2  16  -1   68.69    8.90
  -1 -16   1   71.59    8.90
  -1 -16   1   62.29    9.90
  -1 -16   1   54.99    8.00
   1 -16  -1   56.79   10.20
   1 -16  -1   64.29    9.00
   1 -16  -1   57.99    7.70
  -1  16   1   45.70    7.80
   1  16  -1   56.49    7.90
  -1  16   1   68.69    7.70
   1  16  -1   68.69    8.30
   0 -16  -1   45.60    7.50
   0 -16   1   29.30    7.60
   0 -16   1   16.10    5.00
   0 -16  -1   25.40    6.70
   0 -16   1   36.20    5.70
   0 -16   1   31.10    5.80
   0  16  -1   35.50    5.80
   0  16  -1   29.30    6.30
   0  16   1   55.69    7.90
   0  16   1   29.70    5.70
   1 -16   1    1.50    4.40
   1 -16   1    0.30    2.50
   1 -16   1    1.00    2.50
  -1 -16  -1    2.80    4.70
   1 -16   1   -0.10    3.10
  -1 -16  -1    0.40    3.10
   1  16   1   -7.10    2.50
  -1  16  -1   -0.40    3.50
   1  16   1    5.60    3.60
  -1  16  -1    0.70    2.30
  -2 -16  -1  180.48   13.10
   2 -16   1  164.48   12.40
   2 -16   1  156.68   16.80
  -2 -16  -1  141.99   16.00
   2 -16   1  172.58   13.40
  -2  16  -1  195.88   10.90
   2  16   1  190.88   12.60
   2  16   1  160.08   12.40
  -2  16  -1  180.58   13.80
   3 -16   1   -1.40    3.50
  -3 -16  -1    7.60    4.10
   3 -16   1    3.40    3.80
   3 -16   1    5.80    4.90
  -3 -16  -1   -3.20    3.40
   3  16   1    6.50    3.50
   3  16   1    1.90    3.50
  -3  16  -1    3.90    4.30
   4 -16   1   17.70    5.30
   4 -16   1   25.40    6.60
  -4 -16  -1   18.70    5.40
  -4 -16  -1   23.80    7.10
   4 -16   1   16.90    6.60
   4  16   1   17.70    5.90
  -4  16  -1   34.80    7.30
   4  16   1   19.70    5.10
   5 -16   1    0.70    3.70
  -5 -16  -1    5.90    4.80
  -5 -16  -1    6.80    4.00
   5 -16   1    7.80    5.30
  -5  16  -1    1.30    4.30
   5  16   1    2.90    4.60
  -6 -16  -1   16.60    5.50
   6 -16   1    3.90    4.80
  -6 -16  -1   11.20    5.90
   6 -16   1   16.60    7.20
  -6  16  -1    5.60    5.40
   6  16   1   14.70    6.00
  -7 -16  -1   10.00    4.80
  -7 -16  -1   10.30    5.10
   7 -16   1    7.60    5.50
   7  16   1    9.40    6.00
  -7  16  -1    4.00    4.60
  -8 -16  -1   18.80    6.50
  -8 -16  -1   31.90    8.00
   8 -16   1   20.30    7.60
  -8  16  -1   24.50    8.30
   8  16   1   23.20    7.80
   9 -16   1    6.00    6.50
  -9 -16  -1   -0.70    4.20
  -9 -16  -1   -1.00    4.30
  -9  16  -1   -6.30    4.80
   9  16   1    5.90    6.70
 -10 -16  -1   -2.30    4.40
 -10 -16  -1    1.60    4.60
  10 -16   1    0.80    5.20
 -10  16  -1   -4.50    5.70
  10  16   1   -0.20    5.70
  11 -16   1   15.80    7.80
 -11 -16  -1    8.40    5.70
 -11  16  -1   -0.70    6.10
  11  16   1    4.10    6.70
 -10 -17   1   -3.60    6.40
 -10 -17   1   11.70    6.00
 -10 -17   1    3.30    4.90
  10 -17  -1    6.40    6.70
 -10  17   1   -8.30    5.50
  10  17  -1    3.70    6.20
  -9 -17   1    3.40    6.60
   9 -17  -1    8.40    6.80
  -9 -17   1   10.70    5.30
  -9 -17   1    0.30    5.30
   9  17  -1    2.50    5.60
  -9  17   1   -8.20    5.00
  -8 -17   1   -3.70    4.90
  -8 -17   1    3.50    4.60
   8 -17  -1   -2.30    4.90
  -8 -17   1   -5.30    5.30
   8  17  -1    0.30    5.00
  -8  17   1   -3.50    5.20
  -7 -17   1   22.50    7.30
  -7 -17   1   29.10    6.70
   7 -17  -1   30.60    8.50
   7  17  -1   28.10    8.10
  -7  17   1   29.70    8.60
   6 -17  -1  114.89   14.30
  -6 -17   1  116.39   12.70
   6 -17  -1   98.99   13.00
  -6 -17   1  116.69   14.20
  -6  17   1  121.29   14.90
   6  17  -1  121.89   14.30
   5 -17  -1  182.48   18.00
   5 -17  -1  170.78   16.70
   5 -17  -1  163.88   16.60
  -5 -17   1  176.98   17.70
  -5 -17   1  180.48   13.50
   5  17  -1  146.29   15.60
  -5  17   1  193.78   18.60
  -4 -17   1   60.29   10.50
  -4 -17   1   61.89    9.00
   4 -17  -1   62.19    9.40
   4 -17  -1   57.29    9.50
   4 -17  -1   62.39   10.60
   4  17  -1   59.69    8.40
  -4  17   1   41.50    8.70
   4  17  -1   73.89   10.40
   3 -17  -1   -3.70    3.20
   3 -17  -1   -2.90    2.90
  -3 -17   1    1.10    3.20
  -3 -17   1   -4.80    3.40
   3 -17  -1    1.40    5.10
   3  17  -1    1.60    3.60
  -3  17   1    0.70    4.00
   3  17  -1    3.80    3.60
  -3  17   1    1.40    2.40
   2 -17  -1    4.20    3.30
  -2 -17   1    1.60    3.80
  -2 -17   1   -0.90    3.00
   2 -17  -1   -0.80    3.00
   2 -17  -1   -3.90    4.10
  -2 -17   1    2.20    3.80
   2  17  -1    6.10    4.10
   2  17  -1   -0.30    3.40
  -2  17   1    4.90    3.10
  -2  17   1    0.10    3.20
  -1 -17   1   28.40    6.00
   1 -17  -1   10.80    6.10
  -1 -17   1   24.10    5.80
   1 -17  -1   35.30    7.00
   1 -17  -1   18.40    5.00
  -1 -17   1   22.90    6.80
  -1  17   1   23.30    6.00
   1  17  -1   35.30    6.50
   1  17  -1   18.90    5.50
  -1  17   1   28.10    5.20
   0 -17   1   -2.50    4.30
   0 -17  -1    1.90    3.20
   0 -17  -1    1.80    5.00
   0 -17   1   -2.40    2.10
   0 -17   1    5.20    3.90
   0 -17   1    0.10    2.90
   0  17   1   -0.50    3.20
   0  17  -1    0.00    3.60
   0  17   1   -6.10    2.80
   0  17  -1    7.40    3.60
   1 -17   1   -0.70    3.30
   1 -17   1    5.30    3.20
  -1 -17  -1   11.10    4.70
  -1 -17  -1    0.00    3.70
   1 -17   1   -0.30    4.30
   1 -17   1    3.20    3.00
  -1  17  -1    4.30    2.90
  -1  17  -1   -1.10    3.90
   1  17   1    3.80    3.70
   1  17   1    6.10    4.10
   2 -17   1    5.70    3.70
   2 -17   1   13.90    5.20
  -2 -17  -1   -0.10    3.50
   2 -17   1    1.60    4.90
  -2 -17  -1    8.90    4.60
  -2  17  -1    7.00    4.40
   2  17   1    5.30    4.00
   2  17   1   12.10    5.00
  -2  17  -1   10.20    4.60
   3 -17   1   20.60    5.60
  -3 -17  -1    8.50    4.50
   3 -17   1   15.40    5.50
   3 -17   1    8.10    5.90
  -3 -17  -1    7.10    5.50
  -3  17  -1   26.50    7.20
   3  17   1   14.90    4.80
   3  17   1   12.30    5.20
   4 -17   1   69.59    9.90
   4 -17   1   54.59   10.60
  -4 -17  -1   95.39   12.90
  -4 -17  -1   86.89   10.40
   4 -17   1   89.49   11.50
  -4  17  -1   63.29    9.90
   4  17   1   80.79    9.60
   4  17   1  109.69   12.70
  -5 -17  -1   22.60    7.20
   5 -17   1   45.40    8.20
  -5 -17  -1   26.40    6.50
   5 -17   1   22.50    7.50
   5  17   1   27.40    7.50
  -5  17  -1   29.20    7.70
   6 -17   1   16.60    7.30
   6 -17   1    9.30    5.50
  -6 -17  -1   15.00    6.20
  -6 -17  -1    6.00    4.50
   6  17   1   15.60    6.60
  -6  17  -1    2.50    4.30
  -7 -17  -1    0.80    3.90
  -7 -17  -1    7.50    5.70
   7 -17   1   -7.80    3.60
   7  17   1    7.30    6.10
  -7  17  -1   -5.20    4.70
   8 -17   1    0.40    5.40
  -8 -17  -1   -7.50    4.30
  -8 -17  -1    6.00    4.60
  -8  17  -1   -0.50    5.50
   8  17   1   -6.30    4.20
  -9 -17  -1    2.10    4.90
  -9 -17  -1    2.60    5.20
   9 -17   1   -5.60    4.20
   9  17   1    2.50    6.20
  -9  17  -1    0.90    5.70
 -10 -17  -1    1.30    5.60
 -10 -17  -1   -1.10    4.90
  10 -17   1   -6.90    5.20
  10  17   1   -6.80    5.50
 -10  17  -1   -8.70    5.00
 -10 -18   1    7.40    5.30
 -10 -18   1   -3.50    4.60
  10 -18  -1   -0.80    6.00
 -10 -18   1    3.00    7.10
  10  18  -1    1.90    6.50
 -10  18   1  -11.20    4.90
   9 -18  -1   43.00   11.00
  -9 -18   1   55.39   10.60
  -9 -18   1   69.79   10.80
  -9 -18   1   68.59   13.90
   9  18  -1   79.69   13.50
  -9  18   1   73.89   13.40
  -8 -18   1   41.40    8.40
   8 -18  -1   59.39   11.30
  -8 -18   1   47.60   11.20
  -8 -18   1   58.79   11.00
  -8  18   1   34.70    9.60
   8  18  -1   40.30    9.90
   7 -18  -1   92.59   13.30
  -7 -18   1  129.99   17.00
  -7 -18   1   74.99   10.70
  -7 -18   1  102.89   14.10
  -7  18   1  100.29   14.50
   7  18  -1  106.49   14.30
  -6 -18   1    8.60    4.80
   6 -18  -1    6.90    5.40
  -6 -18   1    9.10    5.50
   6 -18  -1   18.40    9.80
   6  18  -1   15.80    6.00
  -6  18   1    6.80    5.80
  -5 -18   1   -3.90    4.20
   5 -18  -1    1.00    4.40
   5 -18  -1    1.70    4.60
  -5 -18   1    0.70    3.50
   5 -18  -1    4.90    4.60
  -5  18   1   -3.00    4.80
   5  18  -1    0.90    4.70
   4 -18  -1   -0.80    3.90
   4 -18  -1    0.80    3.60
  -4 -18   1   -4.70    3.10
  -4 -18   1   -3.80    3.70
   4 -18  -1   -4.40    4.10
   4  18  -1   -1.50    4.40
  -4  18   1   -2.70    3.30
   4  18  -1    2.90    3.80
   3 -18  -1    2.80    5.20
  -3 -18   1    0.50    4.10
  -3 -18   1    1.60    3.30
   3 -18  -1    2.00    3.60
  -3 -18   1    0.80    4.70
   3 -18  -1    1.20    4.10
   3  18  -1   -1.80    3.20
  -3  18   1    2.00    4.50
   3  18  -1    2.40    3.90
  -2 -18   1    8.70    5.10
  -2 -18   1    3.10    3.70
   2 -18  -1    5.20    3.70
   2 -18  -1   11.20    6.80
   2 -18  -1   16.00    5.50
  -2 -18   1   12.80    6.50
  -2  18   1    6.60    3.50
  -2  18   1   10.10    5.30
   2  18  -1   13.80    5.30
   2  18  -1   -0.60    3.00
   1 -18  -1   57.19   11.00
   1 -18  -1   48.00    7.60
   1 -18  -1   59.59    9.20
  -1 -18   1   51.49    8.50
  -1 -18   1   48.30   10.10
  -1 -18   1   46.70    7.70
  -1  18   1   61.29    9.40
   1  18  -1   60.29    9.00
   1  18  -1   55.19    8.10
  -1  18   1   65.59    8.20
   0 -18  -1  138.79   13.90
   0 -18   1  100.19   10.60
   0 -18   1   92.99   10.30
   0 -18   1  113.89   14.70
   0 -18  -1  111.09   14.40
   0 -18   1  112.39   12.60
   0  18  -1  138.79   13.30
   0  18   1  139.59   12.70
   0  18   1  114.69   12.30
   0  18  -1  128.39   11.40
   1 -18   1   10.50    4.20
   1 -18   1   -0.20    3.70
  -1 -18  -1    8.60    4.40
  -1 -18  -1   12.40    6.70
   1 -18   1    6.30    6.00
   1  18   1    9.30    4.60
  -1  18  -1    8.60    3.70
   1  18   1    6.40    4.50
  -1  18  -1    7.80    5.00
   2 -18   1   11.90    5.30
   2 -18   1    5.10    3.70
  -2 -18  -1    9.90    4.60
  -2 -18  -1   13.50    6.70
   2 -18   1   24.40    8.20
   2  18   1   11.60    4.80
  -2  18  -1    9.40    5.20
   2  18   1    0.10    4.00
   3 -18   1    4.40    3.90
  -3 -18  -1    7.10    4.40
  -3 -18  -1    4.30    5.10
   3 -18   1    0.50    3.40
   3 -18   1    0.30    5.00
   3  18   1   13.00    4.50
  -3  18  -1    3.70    4.70
   3  18   1    7.60    5.00
  -4 -18  -1    8.40    4.40
   4 -18   1    5.30    4.90
   4 -18   1   11.30    5.60
  -4 -18  -1   16.10    6.80
   4 -18   1   17.20    5.70
   4  18   1   19.70    5.40
  -4  18  -1   10.60    5.10
   4  18   1   15.70    6.30
   5 -18   1    9.00    4.90
  -5 -18  -1   12.80    5.20
  -5 -18  -1    7.30    6.10
   5 -18   1    5.10    6.00
   5  18   1   12.00    6.30
  -5  18  -1   11.00    6.20
  -6 -18  -1   52.69   10.30
  -6 -18  -1   39.50    8.20
   6 -18   1   50.29    9.80
  -6  18  -1   38.00    9.30
   6  18   1   31.60    8.60
   7 -18   1   35.60    8.80
  -7 -18  -1   52.39    9.10
  -7 -18  -1   36.80    8.80
  -7  18  -1   40.60    9.80
   7  18   1   49.00   10.30
   8 -18   1   23.80    8.40
  -8 -18  -1   11.90    6.80
  -8 -18  -1   10.90    5.80
  -8  18  -1    5.70    6.70
   8  18   1   26.20    8.20
  -9 -18  -1   14.90    6.00
   9 -18   1   14.70    7.50
  -9 -18  -1    4.40    5.40
   9  18   1   20.70    8.20
  -9  18  -1   15.70    7.80
  10 -18   1    9.60    7.50
 -10 -18  -1   16.10    6.90
 -10 -18  -1   11.90    6.50
 -10  18  -1   12.70    8.40
  10  18   1   24.40    9.40
  -9 -19   1    5.90    5.50
  -9 -19   1    6.20    6.60
  -9 -19   1   -1.20    6.30
   9 -19  -1    5.10    6.60
  -9  19   1   -2.80    5.90
   9  19  -1    5.80    6.40
   8 -19  -1   43.30   10.20
  -8 -19   1   34.90    8.10
  -8 -19   1   15.70    7.60
  -8 -19   1   53.89   12.00
  -8  19   1   32.10    9.80
   8  19  -1   15.20    7.70
  -7 -19   1   -2.00    3.90
  -7 -19   1   -1.00    5.60
   7 -19  -1    0.60    4.80
  -7 -19   1   -6.60    5.10
  -7  19   1    5.50    6.30
   7  19  -1    9.80    6.10
  -6 -19   1    9.10    6.70
  -6 -19   1   13.80    7.20
  -6 -19   1   12.60    5.90
   6 -19  -1   19.70    6.90
  -6  19   1   24.90    8.20
   6  19  -1   11.70    6.30
   5 -19  -1   -0.20    5.10
  -5 -19   1    4.00    5.20
   5 -19  -1    6.50    5.30
   5 -19  -1    1.20    5.30
  -5 -19   1    7.70    6.30
  -5 -19   1    6.90    4.60
  -5  19   1   -0.90    5.10
   5  19  -1    6.50    6.00
  -4 -19   1   -0.60    4.90
  -4 -19   1    2.00    3.90
   4 -19  -1   -1.50    4.30
   4 -19  -1    1.30    4.00
  -4 -19   1   -0.40    4.40
   4 -19  -1   -4.40    4.90
   4  19  -1    3.70    4.10
  -4  19   1   -4.00    4.30
   4  19  -1   -4.00    4.20
   3 -19  -1    5.50    4.60
  -3 -19   1    9.90    6.30
   3 -19  -1    3.90    4.90
  -3 -19   1   15.60    5.50
   3 -19  -1    7.70    6.50
  -3 -19   1    7.50    5.30
   3  19  -1   12.80    5.70
  -3  19   1    8.30    5.90
   3  19  -1   15.80    5.60
   2 -19  -1   -0.90    3.10
   2 -19  -1   -2.70    5.10
   2 -19  -1    0.90    3.90
  -2 -19   1    6.40    4.60
  -2 -19   1   -1.20    5.00
  -2 -19   1    5.70    4.30
   2  19  -1    3.70    4.10
   2  19  -1    5.80    4.40
  -2  19   1   12.30    5.50
   1 -19  -1  199.68   14.30
  -1 -19   1  182.18   14.40
  -1 -19   1  206.58   20.70
   1 -19  -1  237.18   16.40
  -1 -19   1  168.08   12.80
   1 -19  -1  175.18   20.00
  -1 -19   1  190.68   17.10
  -1  19   1  176.08   12.90
   1  19  -1  181.88   14.60
   1  19  -1  201.48   14.00
  -1  19   1  241.98   16.40
   0 -19   1   24.00    6.30
   0 -19   1   14.30    7.10
   0 -19   1   17.70    5.20
   0 -19  -1   24.70    5.60
   0 -19  -1   34.90    7.40
   0 -19  -1   20.80    5.80
   0 -19  -1   18.20    7.90
   0  19  -1   33.70    7.20
   0  19   1   17.60    5.20
   0  19   1   24.10    6.70
   0  19  -1   28.40    5.60
   1 -19   1   81.89   13.20
   1 -19   1   79.09   10.90
  -1 -19  -1   52.89   10.60
   1 -19   1   81.69    9.90
  -1 -19  -1   73.29   10.60
   1  19   1   56.89    9.10
  -1  19  -1   86.79   11.30
   1  19   1   72.49    9.60
   2 -19   1   46.70    8.00
   2 -19   1   39.30    8.60
   2 -19   1   47.10   10.30
  -2 -19  -1   43.80    8.20
  -2 -19  -1   49.70    9.80
  -2  19  -1   37.50    8.10
   2  19   1   55.19    8.40
   2  19   1   35.70    7.80
   3 -19   1    4.80    4.60
   3 -19   1    1.00    5.80
   3 -19   1    3.00    4.10
  -3 -19  -1    2.00    5.10
  -3 -19  -1    1.10    3.90
  -3  19  -1    4.00    4.10
   3  19   1   -1.40    3.80
   3  19   1   -1.80    3.70
   4 -19   1    4.00    6.40
  -4 -19  -1    1.70    5.30
   4 -19   1   -4.70    3.50
  -4 -19  -1   -2.00    3.60
   4 -19   1    6.60    4.80
   4  19   1   -0.50    4.70
  -4  19  -1    0.10    3.80
   4  19   1    8.00    4.50
  -5 -19  -1    7.00    4.60
   5 -19   1    3.20    4.40
   5 -19   1   24.10    8.80
  -5 -19  -1    5.90    6.00
   5  19   1   18.60    6.90
  -5  19  -1    0.00    5.20
   6 -19   1   -0.10    5.20
  -6 -19  -1    2.40    5.70
  -6 -19  -1    0.00    4.00
  -6  19  -1    9.20    6.50
   6  19   1    9.20    6.40
  -7 -19  -1   42.40    8.60
  -7 -19  -1   10.50    6.70
   7 -19   1   45.30    9.70
  -7  19  -1   17.70    7.90
   7  19   1   54.89   11.30
  -8 -19  -1   12.30    6.00
   8 -19   1   -4.60    5.30
  -8 -19  -1   -6.40    5.30
   8  19   1   10.70    6.70
  -8  19  -1   10.60    7.30
  -9 -19  -1    8.40    6.20
   9 -19   1    8.00    7.50
  -9 -19  -1   13.10    6.30
  -9  19  -1    6.20    6.70
   9  19   1   16.50    8.10
   8 -20  -1   25.70    8.70
  -8 -20   1   12.00    7.20
  -8 -20   1    0.00    6.20
  -8 -20   1   13.40    5.80
  -8  20   1   23.10    9.40
   8  20  -1   12.90    7.30
  -7 -20   1   19.90    6.70
   7 -20  -1   25.40    8.70
  -7 -20   1   37.50   10.00
  -7 -20   1   33.40    9.90
   7  20  -1   24.30    8.20
  -7  20   1   34.10    9.90
   6 -20  -1   -0.80    5.50
  -6 -20   1   -1.60    4.60
  -6 -20   1    1.30    5.30
  -6 -20   1    2.80    4.40
  -6  20   1    0.00    6.00
   6  20  -1   -0.80    5.10
  -5 -20   1   -3.60    4.90
   5 -20  -1    2.40    5.20
  -5 -20   1   14.30    5.70
   5 -20  -1    3.30    6.30
   5 -20  -1    0.20    5.10
  -5 -20   1    1.80    5.30
  -5  20   1    4.00    6.00
   5  20  -1   -5.10    4.50
   4 -20  -1   10.10    5.70
   4 -20  -1   -2.10    4.40
   4 -20  -1    7.20    6.80
  -4 -20   1   10.00    5.30
  -4 -20   1    1.90    5.40
  -4 -20   1    1.90    4.10
   4  20  -1   -0.50    4.10
   4  20  -1   -0.10    4.80
  -4  20   1    2.70    5.90
  -3 -20   1   45.10    8.60
   3 -20  -1   35.80    8.00
   3 -20  -1   25.60    8.90
   3 -20  -1   56.09   10.40
  -3 -20   1   45.10    8.90
  -3 -20   1   36.20   10.00
   3  20  -1   35.70    7.60
   3  20  -1   57.29    9.60
  -3  20   1   33.70    8.40
   2 -20  -1   76.39   10.70
  -2 -20   1   84.39   13.80
  -2 -20   1   91.59   11.60
   2 -20  -1   83.29   12.10
   2 -20  -1   61.99   12.10
  -2 -20   1   82.09   11.30
  -2  20   1  108.59   13.00
   2  20  -1   96.99   11.60
   2  20  -1   87.89   11.30
  -1 -20   1    4.70    6.00
   1 -20  -1    0.10    3.90
  -1 -20   1    0.50    3.30
   1 -20  -1    4.10    6.70
   1 -20  -1   -2.60    3.00
  -1 -20   1    1.90    4.10
  -1 -20   1    5.40    3.90
   1  20  -1   -2.70    3.30
  -1  20   1   12.20    5.60
   1  20  -1    5.80    4.80
   0 -20  -1   79.79   11.00
   0 -20  -1   76.29   13.60
   0 -20   1   55.09    8.40
   0 -20   1   42.20   10.30
   0 -20  -1   59.39    8.70
   0 -20   1   70.99   10.50
   0  20   1   71.49    9.20
   0  20  -1   46.30    8.80
   0  20   1   60.29    9.60
   1 -20   1    3.00    3.50
   1 -20   1    0.70    6.30
  -1 -20  -1    8.70    6.70
  -1 -20  -1   -5.50    3.30
  -1 -20  -1    1.90    4.80
   1 -20   1   -0.40    3.80
  -1  20  -1    0.00    4.60
   1  20   1    6.90    4.90
   1  20   1    5.90    4.50
   2 -20   1   -7.30    4.70
   2 -20   1    2.70    3.70
  -2 -20  -1    5.00    4.60
   2 -20   1   -3.90    3.50
  -2 -20  -1   -1.50    5.50
   2  20   1   -1.90    4.30
   2  20   1    2.30    4.20
  -2  20  -1   -6.60    3.60
  -3 -20  -1    7.10    5.50
  -3 -20  -1    4.00    4.60
   3 -20   1    5.00    4.50
   3 -20   1   -2.70    4.10
   3 -20   1   11.20    7.00
   3  20   1    4.40    5.10
   3  20   1    4.80    4.10
  -3  20  -1    0.20    5.10
   4 -20   1   -2.20    5.40
   4 -20   1    3.90    4.70
  -4 -20  -1    5.50    4.70
   4 -20   1    8.10    5.70
  -4 -20  -1   12.90    7.10
  -4  20  -1    5.40    6.00
   4  20   1    1.40    5.10
   4  20   1    2.10    3.80
  -5 -20  -1   -0.50    3.90
  -5 -20  -1    0.30    5.90
   5 -20   1   -6.00    4.90
   5 -20   1    1.70    5.00
  -5  20  -1   -3.80    5.50
   5  20   1    0.10    5.90
  -6 -20  -1    0.20    4.30
   6 -20   1    3.00    5.50
  -6 -20  -1   -7.00    3.90
   6  20   1   -2.90    5.30
  -6  20  -1  -10.70    4.30
  -7 -20  -1   28.10    7.70
  -7 -20  -1   30.80    9.00
   7 -20   1   30.60    8.80
  -7  20  -1    9.50    7.90
   7  20   1   24.30    8.50
   8 -20   1   11.40    7.40
  -8 -20  -1    9.20    5.90
   8  20   1   16.80    8.20
  -8  20  -1   12.10    7.50
  -7 -21   1    1.50    6.40
  -7 -21   1   16.70    8.30
   7 -21  -1    4.70    6.40
  -7 -21   1    9.80    5.30
   7  21  -1    0.80    5.40
  -7  21   1    4.50    6.60
  -6 -21   1    4.30    6.90
  -6 -21   1    7.90    6.90
  -6 -21   1    3.50    5.00
   6 -21  -1   -1.30    5.20
   6  21  -1   -1.30    5.30
  -6  21   1    6.10    6.90
   5 -21  -1   70.09   13.50
  -5 -21   1   41.90   10.80
  -5 -21   1   77.89   13.80
   5 -21  -1   58.69   10.90
  -5 -21   1   72.79   10.90
   5  21  -1   76.59   12.30
  -5  21   1   65.99   11.90
   4 -21  -1   -0.90    4.70
  -4 -21   1   -9.40    4.10
   4 -21  -1    1.70    6.00
  -4 -21   1   -6.30    4.70
   4 -21  -1    1.90    4.90
  -4 -21   1    2.40    4.70
  -4  21   1   -1.60    4.90
   4  21  -1    3.30    5.40
   4  21  -1   11.20    5.40
  -3 -21   1   -0.80    4.70
  -3 -21   1    3.20    4.90
   3 -21  -1    3.30    6.70
  -3 -21   1    4.90    6.40
   3 -21  -1    6.10    4.90
   3 -21  -1    1.20    4.50
  -3  21   1    4.40    5.40
   3  21  -1   -2.30    4.20
   3  21  -1   -1.40    4.00
   2 -21  -1   -5.30    3.90
  -2 -21   1    9.50    5.60
   2 -21  -1    3.20    4.20
  -2 -21   1    3.40    4.80
  -2 -21   1    4.10    4.00
  -2 -21   1    2.20    4.60
   2 -21  -1    4.30    5.40
   2  21  -1    1.30    4.60
  -2  21   1    9.80    6.20
   2  21  -1   10.00    5.60
   1 -21  -1   24.60    8.40
   1 -21  -1   23.60    6.30
  -1 -21   1   38.20    9.30
  -1 -21   1   45.70    8.70
  -1 -21   1   29.90    6.50
   1 -21  -1   17.90    6.90
  -1  21   1   39.80    8.70
   1  21  -1   24.80    7.20
   0 -21  -1   12.50    7.30
   0 -21   1    0.10    4.60
   0 -21  -1    2.80    4.90
   0 -21   1   -4.50    5.50
   0 -21  -1   10.00    4.60
   0 -21   1    8.10    4.20
   0  21  -1   13.80    6.10
   0  21   1   10.70    5.90
   1 -21   1   71.09   13.30
   1 -21   1   66.19   10.90
  -1 -21  -1   67.59   12.70
  -1 -21  -1   82.29   11.50
  -1 -21  -1   50.49    8.50
   1 -21   1   60.19    9.50
  -1  21  -1   64.69   10.60
   1  21   1   89.59   11.70
   1  21   1   71.09   10.30
   2 -21   1   21.60    6.30
  -2 -21  -1    4.60    4.90
   2 -21   1   14.70    7.90
  -2 -21  -1    7.70    6.90
  -2 -21  -1    3.70    5.00
   2 -21   1   10.80    6.10
  -2  21  -1    0.60    5.10
   2  21   1    7.60    5.40
   2  21   1    9.10    5.20
  -3 -21  -1   52.19   11.70
   3 -21   1   56.99    9.60
   3 -21   1   66.29   13.20
  -3 -21  -1   61.99   10.30
   3 -21   1   71.49   11.80
   3  21   1   67.49   11.20
   3  21   1   61.69    9.70
  -3  21  -1   60.39   10.80
  -4 -21  -1   11.70    7.00
   4 -21   1    8.90    5.70
   4 -21   1   11.00    6.30
  -4 -21  -1    6.70    5.40
   4 -21   1   17.20    8.40
  -4  21  -1   13.80    7.10
   4  21   1   19.70    6.10
   4  21   1   15.10    7.00
   5 -21   1   -3.20    7.20
  -5 -21  -1   -3.20    4.60
  -5 -21  -1    7.30    5.50
   5 -21   1   -3.00    4.40
  -5  21  -1   -3.00    5.70
   5  21   1   -3.00    4.70
  -6 -21  -1    8.70    5.50
  -6 -21  -1    5.00    7.30
   6 -21   1    6.50    6.90
   6  21   1    4.90    5.90
  -6  21  -1   -2.00    6.10
  -7 -21  -1   -4.60    6.50
   7 -21   1   -5.80    4.80
  -7 -21  -1    1.10    5.10
  -7 -21  -1    0.90    6.40
   7  21   1   -1.50    6.20
  -7  21  -1   -5.20    5.50
  -6 -22   1    2.00    6.40
   6 -22  -1    2.70    6.00
  -6 -22   1   -0.10    5.60
  -6 -22   1    1.50    5.00
   6  22  -1   -1.20    5.40
  -6  22   1    6.00    7.50
  -5 -22   1    3.30    6.80
  -5 -22   1    4.80    5.10
   5 -22  -1    1.30    5.50
  -5 -22   1    6.60    6.20
  -5  22   1    6.80    7.00
   5  22  -1    3.40    6.10
  -4 -22   1   26.90    9.40
  -4 -22   1   32.80    9.90
   4 -22  -1   33.50    8.60
   4 -22  -1   22.20   10.30
   4 -22  -1   10.40    7.00
  -4 -22   1   40.60    8.60
   4  22  -1   47.00    9.70
  -4  22   1   44.20   10.10
   4  22  -1   29.00    7.60
  -3 -22   1   10.10    5.70
  -3 -22   1   10.80    7.70
   3 -22  -1    8.90    5.70
   3 -22  -1   -3.00    6.20
   3 -22  -1   17.90    7.10
  -3 -22   1   16.80    6.80
  -3  22   1    6.60    5.70
   3  22  -1   13.40    6.20
   3  22  -1   10.30    6.00
   2 -22  -1   75.19   12.30
  -2 -22   1   88.49   15.40
  -2 -22   1   60.49    8.90
   2 -22  -1   97.39   15.90
   2 -22  -1   73.89   10.80
  -2 -22   1   77.19   11.50
   2  22  -1   68.79   10.80
  -2  22   1   96.89   13.10
  -1 -22   1   52.49    9.90
  -1 -22   1   58.19    8.70
   1 -22  -1   48.10    9.10
   1 -22  -1   53.79   10.30
  -1 -22   1   40.30   11.50
   1 -22  -1   58.99   12.90
  -1  22   1   46.20    9.50
   1  22  -1   52.69   10.00
   0 -22   1  101.19   11.80
   0 -22  -1   98.69   13.60
   0 -22  -1  106.29   16.50
   0 -22   1  101.89   13.60
   0 -22   1   91.49   15.80
   0 -22  -1  102.69   12.10
   0  22   1  113.79   14.00
   0  22  -1  111.69   13.80
   1 -22   1   -4.70    5.40
   1 -22   1   -1.70    3.20
  -1 -22  -1    5.70    3.90
   1 -22   1    7.60    5.90
  -1 -22  -1   -6.90    5.60
  -1 -22  -1   -0.20    4.20
   1  22   1    3.90    5.30
  -1  22  -1   -3.40    4.30
   2 -22   1    7.00    4.80
   2 -22   1    6.10    7.20
  -2 -22  -1    2.80    4.80
   2 -22   1    8.20    6.00
  -2 -22  -1   -1.60    6.00
  -2  22  -1    1.10    6.00
   2  22   1    4.00    5.40
   2  22   1    5.80    4.80
   3 -22   1   -4.50    4.40
  -3 -22  -1    4.20    5.00
   3 -22   1   10.50    5.80
   3 -22   1   -0.60    7.10
  -3 -22  -1   -4.30    4.10
  -3 -22  -1   -3.30    5.70
   3  22   1    2.10    4.70
  -3  22  -1    1.80    5.60
   3  22   1    2.80    4.60
   4 -22   1   10.70    6.60
   4 -22   1    8.40    8.40
  -4 -22  -1   15.40    7.90
   4 -22   1   16.90    7.00
  -4 -22  -1   -4.90    4.90
  -4 -22  -1    3.40    5.00
   4  22   1   19.90    7.40
  -4  22  -1   35.40    9.50
   4  22   1   23.60    6.50
  -5 -22  -1    8.70    6.00
  -5 -22  -1   16.80    8.80
   5 -22   1    9.60    5.80
  -5 -22  -1   33.20    9.50
  -5  22  -1   26.50    9.00
   5  22   1   11.90    6.50
  -6 -22  -1   31.10   10.10
   6 -22   1   29.90    8.90
  -6 -22  -1   21.20    9.10
  -6 -22  -1   21.50    7.50
  -6  22  -1   31.70   10.00
   6  22   1   30.20   10.20
  -5 -23   1   10.40    8.20
  -5 -23   1   27.70    9.00
   5 -23  -1   20.20    7.90
  -5 -23   1   27.20    8.10
  -5  23   1   22.50    9.00
   5  23  -1   12.20    8.00
  -4 -23   1   32.10    8.10
   4 -23  -1   13.80    7.10
   4 -23  -1   32.00   10.70
  -4 -23   1   22.00    9.50
  -4 -23   1    9.50    7.10
   4 -23  -1   18.40    7.50
  -4  23   1   19.70    8.30
   4  23  -1   32.40    8.30
   3 -23  -1   35.80   11.30
  -3 -23   1   12.80    8.40
  -3 -23   1   21.30    7.10
   3 -23  -1   17.40    7.40
   3 -23  -1   30.90    8.40
   3  23  -1   16.40    6.80
  -3  23   1   12.10    7.30
  -2 -23   1   10.50    5.90
  -2 -23   1    4.80    7.20
   2 -23  -1   15.00    7.20
   2 -23  -1    8.30    7.40
   2 -23  -1    9.10    5.60
  -2  23   1    1.50    5.80
   2  23  -1   13.50    6.50
  -1 -23   1   -1.00    4.40
   1 -23  -1    4.20    5.40
  -1 -23   1   -1.90    6.20
   1 -23  -1    4.10    6.20
   1 -23  -1   -2.70    3.90
  -1  23   1   -1.40    5.10
   1  23  -1    0.60    4.90
   0 -23  -1    0.20    4.70
   0 -23   1   13.10    8.60
   0 -23   1    1.80    5.10
   0 -23  -1    5.70    5.00
   0 -23  -1    1.90    6.80
   0 -23   1    0.70    3.60
   0  23  -1    3.00    5.10
   0  23   1    1.20    5.20
   1 -23   1    4.70    5.80
  -1 -23  -1    3.60    5.30
   1 -23   1   -2.90    6.60
   1 -23   1    1.60    4.60
  -1 -23  -1    0.40    7.00
  -1 -23  -1    2.40    4.30
  -1  23  -1    4.10    5.70
   1  23   1    3.10    5.10
  -2 -23  -1   11.50    5.10
  -2 -23  -1    3.80    5.60
   2 -23   1   16.70    9.20
   2 -23   1    8.60    5.20
   2 -23   1   15.70    7.20
  -2 -23  -1    0.60    7.00
   2  23   1    6.10    5.80
  -2  23  -1   12.40    6.80
  -3 -23  -1   -2.50    6.90
   3 -23   1   24.90   10.60
   3 -23   1   10.20    6.60
   3 -23   1   13.20    6.40
  -3 -23  -1   11.40    6.20
  -3  23  -1    9.80    6.80
   3  23   1    8.80    6.90
   3  23   1    7.90    5.30
   4 -23   1    3.60    7.50
  -4 -23  -1   -4.10    5.30
  -4 -23  -1   -3.20    6.10
   4 -23   1   10.20    6.50
  -4 -23  -1   -5.20    4.70
  -4  23  -1   -5.60    5.70
   4  23   1    4.00    4.90
   4  23   1    2.50    6.20
   5 -23   1   48.50   11.10
  -5 -23  -1   49.50   11.10
  -5 -23  -1   38.50   11.10
  -5 -23  -1   36.70    8.80
   5  23   1   40.20   10.30
  -5  23  -1   63.69   12.20
   3 -24  -1   42.80    9.50
   3 -24  -1   24.00   10.70
  -3 -24   1   74.99   15.30
  -3  24   1   51.79   11.50
   3  24  -1   34.10    8.50
  -2 -24   1   32.70    9.10
   2 -24  -1   45.60   13.20
  -2 -24   1   28.40   10.20
   2 -24  -1   17.20    7.70
   2 -24  -1   22.00    7.20
  -2  24   1   25.50    8.40
   2  24  -1   43.80    9.40
  -1 -24   1   10.10    9.00
   1 -24  -1   10.50    5.80
  -1 -24   1    5.40    5.70
   1 -24  -1   15.40    9.50
   1  24  -1    9.40    6.70
  -1  24   1   15.10    7.00
   0 -24  -1   12.10    5.70
   0 -24  -1    0.60    7.10
   0 -24   1    4.50    8.20
   0 -24   1    2.80    5.80
   0 -24  -1    6.50    6.10
   0  24   1    6.10    5.70
   0  24  -1    6.00    6.20
   1 -24   1    1.10    5.90
  -1 -24  -1   11.50    5.30
  -1 -24  -1   -6.30    6.70
   1 -24   1   13.70    5.50
  -1 -24  -1    1.50    5.40
   1 -24   1    2.50    7.90
   1  24   1    1.70    4.90
  -1  24  -1    9.10    6.30
   2 -24   1   -5.20    4.30
   2 -24   1  -10.70    6.30
  -2 -24  -1   -1.20    6.90
  -2 -24  -1    6.30    5.60
   2 -24   1    8.20    6.50
  -2  24  -1   -0.80    5.60
   2  24   1   -3.20    4.60
   3 -24   1   -5.00    6.80
  -3 -24  -1    0.30    6.60
  14   0  -2   -4.70    4.60
 -14   0   2    7.40    6.00
 -14   0   2   -1.60    4.80
 -14   0   2    2.30    5.30
 -13   0   2   11.20    5.20
 -13   0   2    6.20    6.00
 -13   0   2   12.50    5.90
  13   0  -2    7.10    5.20
 -12   0   2   12.40    5.50
 -12   0   2   16.80    6.50
  12   0  -2   24.10    6.80
  11   0  -2   36.20    7.20
 -11   0   2   38.00    8.20
 -11   0   2   23.50    6.20
 -10   0   2   76.29   11.00
  10   0  -2   91.29   10.50
 -10   0   2  100.99   10.80
  -9   0   2   30.00    6.10
   9   0  -2   33.80    6.20
   9   0  -2   46.40    7.40
  -8   0   2    2.90    2.60
   8   0  -2    5.30    3.30
   8   0  -2    9.30    3.70
  -7   0   2 1111.19   49.20
   7   0  -2 1064.79   48.70
   7   0  -2 1133.79   49.30
   6   0  -2    2.90    2.30
  -6   0   2    0.60    0.70
  -6   0   2   -0.10    1.70
   6   0  -2   -2.90    1.60
   5   0  -2  100.09    6.80
  -5   0   2   81.89    6.50
   5   0  -2   88.59    6.80
  -5   0   2   91.59    4.70
   4   0  -2  385.66   18.30
   4   0  -2  383.56   17.90
  -4   0   2  391.96   18.30
  -4   0   2  381.66   16.40
  -3   0   2   59.39    5.00
   3   0  -2   51.19    3.80
  -3   0   2   51.29    3.70
   3   0  -2   52.49    2.90
   3   0  -2   52.89    4.80
  -3   0   2   50.59    3.20
  -2   0   2 1926.31   78.79
  -2   0   2 1953.00   78.29
   2   0  -2 1901.01   78.39
  -2   0   2 1950.80   78.79
   2   0  -2 1890.81   78.79
   2   0  -2 1956.50   78.09
  -2   0   2 1957.70   78.19
   1   0  -2  311.97   13.70
   1   0  -2  328.67   13.30
  -1   0   2  322.77   13.40
   1   0  -2  318.17   13.80
   1   0  -2  320.17   13.40
  -1   0   2  315.27   13.80
  -1   0   2  313.07   13.80
   0   0   2 1617.74   66.09
   0   0   2 1660.23   66.49
   0   0   2 1582.14   66.09
   0   0  -2 1725.33   66.49
   0   0  -2 1622.94   66.09
   0   0  -2 1631.24   66.19
   1   0   2  319.97   13.50
   1   0   2  306.57   13.10
   1   0   2  314.57   13.40
  -1   0  -2  331.07   13.60
   1   0   2  303.57   13.00
  -1   0  -2  317.97   13.90
   1   0   2  322.27   13.60
  -1   0  -2  289.27   12.90
  -1   0  -2  317.17   13.40
   2   0   2  405.46   17.80
  -2   0  -2  398.56   17.30
  -2   0  -2  415.96   17.30
  -2   0  -2  427.16   17.30
  -2   0  -2  373.36   18.10
   2   0   2  392.86   17.30
   2   0   2  402.26   17.20
   3   0   2    3.80    1.70
  -3   0  -2    5.90    1.80
   3   0   2    4.10    1.10
  -3   0  -2    4.00    1.20
  -3   0  -2    6.40    1.70
   3   0   2    1.70    1.40
   4   0   2    6.90    2.10
  -4   0  -2    9.90    1.60
   4   0   2   16.90    3.20
   4   0   2   11.00    1.30
  -4   0  -2    9.10    2.30
   5   0   2    3.20    2.20
   5   0   2    2.30    2.00
  -5   0  -2    0.50    0.90
  -5   0  -2    2.60    2.00
  -6   0  -2  881.11   41.10
   6   0   2  875.51   41.10
  -6   0  -2  948.01   38.00
   6   0   2  967.90   41.10
  -7   0  -2  222.88   14.10
  -7   0  -2  242.08   10.60
   7   0   2  248.58   14.10
   7   0   2  235.48   14.30
   8   0   2  111.39   10.60
   8   0   2  122.79   11.40
  -8   0  -2  121.89   11.50
   9   0   2    7.90    4.20
  -9   0  -2    8.20    4.30
   9   0   2    2.30    3.30
  10   0   2   40.60    7.20
 -10   0  -2   18.80    6.40
  10   0   2   27.70    6.30
 -10   0  -2   17.40    5.80
 -11   0  -2   28.70    7.40
  11   0   2   22.20    6.50
  11   0   2   28.00    7.00
 -11   0  -2   33.40    7.00
 -12   0  -2   98.49   12.70
  12   0   2  119.09   13.10
 -12   0  -2   89.59   13.00
  12   0   2   59.39   10.20
 -13   0  -2    8.70    5.60
 -13   0  -2    7.60    5.70
 -13   0  -2   58.59   11.60
  13   0   2    8.70    5.30
 -13   0  -2   16.80    6.70
 -14   0  -2   66.59   12.70
 -14   0  -2   70.79   13.00
 -14  -1   2   12.20    6.70
  14  -1  -2   10.10    6.30
 -14  -1   2   11.90    6.90
  14   1  -2    6.00    5.20
 -14   1   2   17.60    6.90
 -14   1   2   14.50    7.70
 -14   1   2   13.10    7.30
  13  -1  -2   -1.40    4.20
 -13  -1   2   -5.20    4.40
 -13  -1   2   -3.20    3.90
 -13  -1   2   -2.50    3.60
 -13  -1   2    4.60    5.00
 -13   1   2    4.40    5.20
  13   1  -2    3.00    4.50
  12  -1  -2   21.60    6.70
 -12  -1   2   15.50    5.80
 -12  -1   2    7.20    5.30
 -12  -1   2   28.00    7.70
 -12   1   2   22.00    7.20
  12   1  -2   24.90    6.60
 -12   1   2   11.90    5.70
  11  -1  -2   16.70    5.80
 -11  -1   2   17.90    5.50
 -11  -1   2   21.60    6.70
 -11   1   2   20.30    5.20
 -11   1   2   12.40    5.70
  11   1  -2   31.50    6.80
  10  -1  -2   26.50    6.40
 -10  -1   2   29.60    6.50
  10   1  -2   30.20    6.60
  10   1  -2   29.50    6.20
 -10   1   2   29.40    7.40
 -10   1   2   35.50    6.50
   9  -1  -2   12.60    4.60
  -9  -1   2   10.90    4.10
  -9   1   2    8.90    4.60
   9   1  -2   20.20    5.50
   9   1  -2   12.60    4.30
  -9   1   2   10.90    3.80
  -8  -1   2   25.50    5.50
   8  -1  -2   27.10    5.20
  -8   1   2   34.90    6.80
   8   1  -2   26.90    5.20
  -8   1   2   24.50    4.90
   8   1  -2   38.20    6.50
  -7  -1   2    0.40    2.30
   7  -1  -2    7.10    3.10
   7   1  -2    3.20    2.90
   7   1  -2    5.80    2.90
  -7   1   2    4.30    2.50
  -6  -1   2   63.59    3.30
   6  -1  -2   51.39    6.30
   6  -1  -2   73.69    7.20
  -6   1   2   60.49    3.90
  -6   1   2   58.29    6.30
   6   1  -2   61.59    6.30
   6   1  -2   71.29    7.40
  -5  -1   2 1425.96   57.49
   5  -1  -2 1436.06   60.09
   5  -1  -2 1417.26   60.09
   5   1  -2 1409.56   59.69
  -5   1   2 1411.06   59.79
  -5   1   2 1373.46   57.99
   5   1  -2 1455.55   60.59
   4  -1  -2  143.09    6.60
   4  -1  -2  145.59    6.60
   4  -1  -2  145.29    8.40
  -4  -1   2  142.99    6.70
   4   1  -2  145.99    8.70
  -4   1   2  147.19    8.20
  -4   1   2  138.99    7.10
   4   1  -2  141.69    8.00
   3  -1  -2    0.90    1.00
  -3  -1   2    1.30    1.10
   3  -1  -2    1.20    1.40
  -3  -1   2    0.80    0.90
  -3  -1   2   -0.70    1.50
  -3   1   2    1.60    1.20
   3   1  -2    1.50    0.80
   3   1  -2    1.70    1.20
   3   1  -2    2.70    1.80
  -3   1   2    0.20    1.40
  -2  -1   2  850.81   35.30
   2  -1  -2  842.92   34.60
  -2  -1   2  805.32   34.20
   2  -1  -2  850.61   34.50
  -2  -1   2  846.82   34.30
   2  -1  -2  833.92   34.60
  -2   1   2  855.21   34.20
   2   1  -2  815.22   34.20
  -2   1   2  801.42   34.50
  -2   1   2  821.62   34.50
   2   1  -2  801.22   35.00
  -2   1   2  862.71   34.50
   2   1  -2  836.42   34.20
   1  -1  -2   -0.40    0.60
  -1  -1   2    0.20    1.00
   1  -1  -2    2.20    0.90
   1  -1  -2    2.20    0.90
  -1  -1   2    3.90    1.10
   1  -1  -2    1.70    0.60
  -1  -1   2    0.10    1.00
  -1  -1   2    2.40    0.50
  -1  -1   2    2.80    0.60
   1   1  -2    2.30    0.50
  -1   1   2    2.90    0.90
   1   1  -2    2.50    0.50
  -1   1   2    2.10    0.90
   1   1  -2    2.70    1.10
   1   1  -2    2.10    0.90
  -1   1   2    2.80    1.20
  -1   1   2    2.50    0.70
   1   1  -2    0.20    0.30
   1   1  -2    2.40    0.50
   0  -1  -2  322.27   13.60
   0  -1   2  313.27   13.20
   0  -1   2  320.87   14.00
   0  -1   2  336.97   13.50
   0  -1  -2  322.57   13.70
   0  -1   2  319.77   13.70
   0  -1  -2  331.87   14.10
   0  -1   2  303.87   13.50
   0   1   2  327.87   13.70
   0   1   2  316.77   14.10
   0   1  -2  318.07   13.70
   0   1  -2  301.77   13.50
   0   1  -2  330.07   13.20
   0   1   2  315.37   13.60
   0   1  -2  325.67   13.50
   0   1  -2  343.57   14.10
   1  -1   2 2380.66   95.09
  -1  -1  -2 2415.66   95.19
   1  -1   2 2440.86   95.59
   1  -1   2 2304.57   94.89
   1  -1   2 2353.26   95.29
  -1  -1  -2 2431.26   95.29
  -1  -1  -2 2301.37   95.19
  -1  -1  -2 2205.18   95.49
   1  -1   2 2330.27   95.19
  -1   1  -2 2490.75   94.79
  -1   1  -2 2343.87   95.09
   1   1   2 2309.87   95.29
   1   1   2 2306.37   94.89
   1   1   2 2330.77   95.19
  -1   1  -2 2300.47   94.89
  -1   1  -2 2457.15   95.29
  -2  -1  -2  197.08    8.90
  -2  -1  -2  192.18    9.20
   2  -1   2  177.88    9.10
   2  -1   2  190.78    8.60
   2  -1   2  189.78    8.90
   2  -1   2  188.28    9.40
  -2  -1  -2  198.68    9.70
  -2  -1  -2  193.88    8.90
   2   1   2  187.08    9.10
   2   1   2  179.48    9.40
  -2   1  -2  198.58    8.70
   2   1   2  180.68    9.00
  -2   1  -2  177.98    9.10
  -2   1  -2  186.48    9.10
   2   1   2  197.68    8.80
  -2   1  -2  185.28    8.50
  -2   1  -2  194.88    8.90
  -3  -1  -2   24.30    2.40
   3  -1   2   23.60    3.30
   3  -1   2   24.60    2.70
   3  -1   2   25.50    2.40
  -3  -1  -2   24.10    3.50
  -3   1  -2   26.30    2.60
  -3   1  -2   19.40    2.90
  -3   1  -2   19.60    2.50
   3   1   2   24.90    2.20
   3   1   2   23.50    3.10
   3   1   2   24.80    3.10
   4  -1   2   14.40    2.90
  -4  -1  -2    4.80    2.60
  -4  -1  -2   12.90    1.80
   4  -1   2   11.90    2.50
   4  -1   2   14.80    1.80
   4   1   2   10.80    2.40
  -4   1  -2   14.60    2.90
  -4   1  -2   12.90    1.90
   4   1   2   10.80    2.60
   4   1   2   14.80    1.30
   5  -1   2   31.20    4.60
   5  -1   2   27.60    3.90
   5  -1   2   32.90    2.00
  -5  -1  -2   33.60    5.00
  -5  -1  -2   32.50    2.50
   5  -1   2   33.30    2.10
  -5   1  -2   38.60    4.90
  -5   1  -2   28.30    2.90
   5   1   2   36.00    4.60
   5   1   2   34.10    4.70
   6  -1   2   10.90    3.00
   6  -1   2   11.20    3.40
  -6  -1  -2    8.40    1.30
  -6   1  -2   10.70    3.40
  -6   1  -2    8.90    1.70
   6   1   2    5.60    2.70
   6   1   2    5.20    2.60
  -7  -1  -2   58.69    7.90
   7  -1   2   77.49    7.90
  -7  -1  -2   56.59    7.10
   7  -1   2   66.49    8.00
  -7  -1  -2   71.69    3.70
   7   1   2   70.09    7.70
  -7   1  -2   76.49    8.40
  -7   1  -2   74.29    4.30
   7   1   2   68.59    7.70
  -8  -1  -2  239.58   16.10
   8  -1   2  264.27   15.20
   8  -1   2  262.37   15.90
  -8  -1  -2  236.38   15.30
   8   1   2  258.37   15.40
   8   1   2  253.87   15.40
  -8   1  -2  248.68   15.90
  -9  -1  -2    1.10    3.00
   9  -1   2    1.90    3.30
  -9  -1  -2    1.10    4.10
   9  -1   2   -0.10    3.40
   9   1   2    2.90    3.50
   9   1   2   -0.90    3.10
  -9   1  -2    7.90    4.00
  10  -1   2   17.00    5.40
 -10  -1  -2   15.60    5.60
  10  -1   2   15.20    5.10
 -10  -1  -2   27.60    6.30
 -10   1  -2   20.60    5.90
  10   1   2   11.20    4.10
  10   1   2   13.30    5.10
 -11  -1  -2   65.89   10.40
  11  -1   2   75.49   10.30
 -11  -1  -2   68.89   10.10
  11  -1   2   76.19   10.60
 -11   1  -2   87.29   12.50
 -11   1  -2   78.59   10.70
  11   1   2   66.09    9.70
  11   1   2   65.19    9.80
 -12  -1  -2   41.60    9.30
  12  -1   2   41.20    8.40
 -12  -1  -2   41.30    8.40
 -12  -1  -2   37.10    8.80
 -12   1  -2   35.20    8.20
  12   1   2   26.50    7.30
 -12   1  -2   41.10    7.60
  12   1   2   34.70    7.70
 -12   1  -2   48.80    9.90
 -13  -1  -2   41.40    8.50
 -13  -1  -2   34.10    8.00
 -13  -1  -2   29.80    8.50
  13  -1   2   29.50    7.80
 -13  -1  -2   17.90    7.00
 -13   1  -2   27.80    7.50
 -13   1  -2   21.40    8.70
  13   1   2   28.70    7.80
  14  -1   2   13.60    6.60
 -14  -1  -2   15.30    7.50
 -14  -1  -2   10.40    7.80
 -14   1  -2   16.10    7.50
 -14   1  -2    0.80    5.40
  14  -2  -2    0.40    5.40
 -14  -2   2   -5.40    4.80
 -14  -2   2    2.30    4.50
 -14  -2   2    0.60    5.30
 -14   2   2    6.40    5.90
 -13  -2   2    1.00    4.50
 -13  -2   2    1.40    4.50
 -13  -2   2   -2.00    3.70
 -13  -2   2    3.30    5.10
  13  -2  -2   -1.60    4.70
 -13   2   2    0.00    4.30
  13   2  -2    4.40    4.50
 -12  -2   2   -0.90    3.50
 -12  -2   2   -0.20    4.30
 -12  -2   2    3.20    4.50
 -12  -2   2    1.10    4.00
  12  -2  -2    2.50    4.40
 -12   2   2    0.50    3.30
  12   2  -2   -1.00    3.30
 -12   2   2    7.90    5.50
 -11  -2   2   93.49   11.90
 -11  -2   2   89.39   11.40
  11  -2  -2  118.89   12.80
  11   2  -2  107.79   11.60
 -11   2   2  116.59   11.50
  11   2  -2  103.39   12.80
 -11   2   2  114.39   14.40
 -10  -2   2   54.49    8.60
 -10  -2   2   53.09    8.30
  10  -2  -2   47.80    8.10
 -10   2   2   53.59    7.40
 -10   2   2   47.40    9.00
  10   2  -2   54.59    7.80
  10   2  -2   49.99    8.40
  -9  -2   2  134.79   13.10
  -9  -2   2  122.09   12.50
   9  -2  -2  142.69   13.00
   9   2  -2  126.79   11.60
  -9   2   2  126.19   13.50
   9   2  -2  133.19   12.90
  -9   2   2  144.49   10.20
   8  -2  -2    2.40    3.10
  -8  -2   2    1.00    2.80
   8   2  -2    1.00    2.60
  -8   2   2    1.80    3.40
   8   2  -2   -1.30    2.80
  -8   2   2    0.80    2.20
  -7  -2   2    4.10    0.60
   7  -2  -2    7.20    3.20
  -7   2   2   -0.50    2.60
   7   2  -2    2.40    2.90
  -7   2   2    4.90    2.40
   7   2  -2    2.70    2.30
  -6  -2   2   29.00    2.10
   6  -2  -2   24.80    4.40
  -6   2   2   33.80    5.70
   6   2  -2   31.60    5.20
  -6   2   2   27.60    3.30
  -6   2   2   31.60    4.20
   6   2  -2   36.90    4.70
  -5  -2   2   20.00    2.00
   5  -2  -2   19.10    3.70
   5  -2  -2   16.70    1.90
   5   2  -2   23.10    4.20
  -5   2   2   18.50    4.20
  -5   2   2    9.30    2.10
   5   2  -2   12.90    2.80
  -5   2   2   14.60    2.90
   4  -2  -2  412.86   19.90
   4  -2  -2  425.96   18.50
  -4  -2   2  412.76   18.20
  -4  -2   2  431.16   19.70
   4   2  -2  457.55   20.50
  -4   2   2  422.76   19.00
   4   2  -2  424.56   19.20
  -4   2   2  432.46   19.20
  -3  -2   2  240.58   11.20
  -3  -2   2  234.48   11.40
   3  -2  -2  239.48   11.80
   3  -2  -2  258.27   11.80
  -3  -2   2  251.17   10.90
  -3   2   2  245.68   11.20
  -3   2   2  233.48   11.40
   3   2  -2  225.88   12.00
   3   2  -2  238.28   11.10
   3   2  -2  233.78   10.60
  -3   2   2  234.78   11.20
  -3   2   2  237.68   12.70
   2  -2  -2  302.47   12.50
   2  -2  -2  289.37   13.00
  -2  -2   2  245.08   12.90
  -2  -2   2  273.27   12.60
  -2  -2   2  286.97   12.20
  -2  -2   2  283.77   12.40
   2  -2  -2  280.37   12.90
  -2  -2   2  278.97   13.60
   2  -2  -2  287.17   12.60
  -2   2   2  300.67   12.80
  -2   2   2  273.77   12.80
  -2   2   2  284.67   13.10
  -2   2   2  260.87   13.60
   2   2  -2  290.77   13.30
   2   2  -2  292.17   12.50
   2   2  -2  282.67   12.20
  -2   2   2  280.17   12.30
  -2   2   2  281.97   12.50
  -1  -2   2  209.68    8.80
   1  -2  -2  207.28    9.00
  -1  -2   2  201.68    9.70
  -1  -2   2  197.68    9.50
   1  -2  -2  194.68    9.70
   1  -2  -2  200.88    9.00
  -1  -2   2  212.18    9.50
   1  -2  -2  209.68    9.40
  -1  -2   2  208.18    9.20
  -1  -2   2  200.38    8.30
   1   2  -2  204.18    8.30
   1   2  -2  192.48    9.40
   1   2  -2  208.78    8.90
  -1   2   2  202.98    9.80
   1   2  -2  199.28    9.70
  -1   2   2  195.58    9.80
  -1   2   2  211.58    9.00
   1   2  -2  183.28    9.20
   1   2  -2  199.48    9.40
  -1   2   2  209.38    9.10
   0  -2   2 4157.88  167.28
   0  -2   2 4115.39  167.78
   0  -2  -2 3887.71  168.08
   0  -2  -2 4233.58  166.58
   0  -2  -2 4279.27  167.48
   0  -2   2 4124.19  167.78
   0  -2   2 4117.39  166.38
   0  -2  -2 4252.57  168.48
   0  -2  -2 4197.28  168.18
   0  -2   2 4016.40  166.98
   0  -2   2 3908.01  165.78
   0   2  -2 4162.78  168.18
   0   2  -2 4132.39  166.38
   0   2   2 4239.48  168.78
   0   2  -2 4158.18  167.08
   0   2  -2 4176.38  168.08
   0   2   2 3993.50  168.18
   0   2   2 4252.67  167.18
   0   2  -2 4120.49  167.78
   0   2  -2 4208.98  166.68
   0   2   2 4090.59  166.48
   1  -2   2 4018.80  163.78
   1  -2   2 4266.67  163.68
   1  -2   2 3986.50  163.98
   1  -2   2 4101.39  166.38
  -1  -2  -2 3948.71  164.18
  -1  -2  -2 4024.70  164.88
  -1  -2  -2 4041.50  164.58
  -1  -2  -2 3946.21  163.98
  -1   2  -2 4061.49  164.78
   1   2   2 4158.08  164.08
   1   2   2 4100.79  164.28
  -1   2  -2 4130.79  165.68
  -1   2  -2 4093.99  164.08
   1   2   2 4128.59  164.28
   1   2   2 3978.10  163.68
  -1   2  -2 4149.38  164.68
   1   2   2 4107.49  165.88
  -2  -2  -2   35.10    3.50
   2  -2   2   40.70    3.50
   2  -2   2   35.60    2.40
  -2  -2  -2   41.60    3.50
   2  -2   2   41.50    3.80
   2  -2   2   42.60    3.80
  -2  -2  -2   34.30    4.00
  -2  -2  -2   44.10    3.70
  -2  -2  -2   39.30    3.50
  -2   2  -2   40.20    3.70
   2   2   2   44.50    3.90
   2   2   2   38.30    3.30
  -2   2  -2   38.30    3.40
  -2   2  -2   43.50    3.80
  -2   2  -2   39.80    2.50
  -2   2  -2   35.30    2.30
   2   2   2   36.60    3.50
  -3  -2  -2  223.88   11.80
  -3  -2  -2  239.28   10.90
   3  -2   2  236.98   12.00
   3  -2   2  233.48   11.00
  -3  -2  -2  219.88   12.30
   3  -2   2  229.28   10.80
  -3   2  -2  229.18   11.80
   3   2   2  243.58   10.80
   3   2   2  234.18   11.80
  -3   2  -2  234.58   11.20
  -3   2  -2  248.08   10.80
  -3   2  -2  240.98   10.70
   4  -2   2  162.98    8.30
   4  -2   2  179.78   10.10
  -4  -2  -2  169.28    8.30
   4  -2   2  166.38    8.80
  -4  -2  -2  206.88   10.40
  -4   2  -2  153.28    9.60
   4   2   2  166.48    9.40
   4   2   2  163.28    9.60
  -4   2  -2  170.38    8.60
  -4   2  -2  176.18    9.30
   5  -2   2   20.50    3.30
   5  -2   2   22.20    2.30
  -5  -2  -2   26.20    4.20
  -5  -2  -2   19.20    2.30
   5  -2   2   12.10    3.40
   5   2   2   24.80    4.20
   5   2   2   18.60    3.50
  -5   2  -2   18.20    2.60
  -5   2  -2   12.20    3.20
  -6  -2  -2   24.30    4.80
   6  -2   2   24.20    1.80
   6  -2   2   20.40    3.80
   6  -2   2   19.10    4.10
  -6  -2  -2   29.30    2.60
   6   2   2   22.50    4.20
  -6   2  -2   22.10    4.50
   6   2   2   24.30    4.60
  -6   2  -2   23.30    2.90
   7  -2   2    8.90    3.10
   7  -2   2    3.90    3.10
  -7  -2  -2   11.20    3.80
  -7  -2  -2    8.20    1.30
  -7   2  -2   11.80    2.10
   7   2   2    9.20    3.40
  -7   2  -2    9.50    3.70
   7   2   2    8.90    3.60
  -8  -2  -2    9.40    4.00
   8  -2   2    4.00    3.10
   8  -2   2    7.00    3.50
   8   2   2    7.00    3.60
   8   2   2    4.30    3.20
  -8   2  -2   12.00    4.20
  -9  -2  -2  197.38   14.10
   9  -2   2  225.78   13.90
   9  -2   2  201.28   14.60
  -9  -2  -2  193.28   14.70
  -9   2  -2  210.28   14.90
   9   2   2  204.88   14.30
   9   2   2  223.48   14.30
  10  -2   2   25.30    5.80
 -10  -2  -2   22.30    6.50
 -10  -2  -2   20.60    5.90
  10  -2   2   27.30    6.60
 -10  -2  -2   28.70    6.50
 -10   2  -2   23.60    6.20
  10   2   2   11.50    5.10
  10   2   2   22.70    5.60
 -11  -2  -2   14.80    5.30
 -11  -2  -2    9.10    5.30
 -11  -2  -2   13.50    5.40
  11  -2   2   22.10    6.40
  11   2   2    7.20    5.00
 -11   2  -2   14.30    5.60
  11   2   2    8.50    4.70
  12  -2   2   53.99    9.60
 -12  -2  -2   58.09    9.60
 -12  -2  -2   66.39   10.80
 -12  -2  -2   47.70   10.10
 -12   2  -2   64.49   10.40
 -12   2  -2   68.49   11.80
  12   2   2   46.70    8.90
 -13  -2  -2    6.80    5.50
 -13  -2  -2   10.50    5.80
 -13  -2  -2   -3.60    6.90
 -13  -2  -2   -2.80    4.70
  13  -2   2    3.20    5.10
 -13   2  -2    2.20    6.10
 -13   2  -2   -1.60    3.90
  13   2   2    5.00    5.70
 -14  -2  -2    0.60    4.70
 -14  -2  -2   -0.50    5.10
 -14  -2  -2    4.20    5.70
  14  -2   2    0.00    5.30
  14   2   2    6.90    6.40
 -14   2  -2    6.40    6.80
 -14  -3   2   -3.20    4.50
  14  -3  -2   -4.50    4.20
 -14  -3   2    8.10    6.00
 -14   3   2   -2.40    5.10
 -13  -3   2   19.70    7.60
  13  -3  -2   11.90    6.30
 -13  -3   2    8.70    5.70
 -13  -3   2   17.10    6.50
 -13  -3   2   14.70    6.50
 -13   3   2   12.90    6.60
  12  -3  -2   32.30    7.90
 -12  -3   2   46.80    9.10
 -12  -3   2   31.30    7.70
 -12  -3   2   52.19    9.10
  12   3  -2   35.90    8.60
 -12   3   2   36.40    9.40
  11  -3  -2   -0.10    3.90
 -11  -3   2   -0.60    3.20
 -11  -3   2    4.20    4.20
 -11  -3   2    2.70    3.80
 -11   3   2    0.80    4.20
 -11   3   2   -5.00    2.60
  11   3  -2   -1.00    4.10
  11   3  -2   -3.60    2.80
  10  -3  -2   10.10    4.80
 -10  -3   2    8.00    4.50
 -10  -3   2    4.00    3.90
 -10  -3   2    7.50    4.20
 -10   3   2   11.80    4.10
 -10   3   2    5.10    4.60
  10   3  -2    8.50    3.90
  10   3  -2    7.80    4.80
  -9  -3   2  116.39   11.80
  -9  -3   2  108.49   12.50
   9  -3  -2  111.39   11.60
  -9   3   2  116.69    9.00
   9   3  -2  115.29   12.20
   9   3  -2  119.09   10.80
  -9   3   2   93.79   12.20
  -8  -3   2  711.23   34.00
   8  -3  -2  709.63   34.30
  -8   3   2  698.43   32.40
  -8   3   2  692.43   35.70
   8   3  -2  700.23   34.40
   8   3  -2  694.33   32.80
  -7  -3   2   82.79    4.50
  -7  -3   2   88.49    8.80
  -7  -3   2   92.09    4.70
   7  -3  -2   90.49    9.30
   7   3  -2   90.19    9.50
  -7   3   2   84.29    9.80
  -7   3   2   74.89    7.10
   7   3  -2   98.39    7.40
  -6  -3   2    6.20    1.40
  -6  -3   2    6.40    2.60
   6  -3  -2    6.70    2.60
   6  -3  -2    5.10    1.40
  -6   3   2    7.90    2.30
   6   3  -2    2.00    2.00
  -6   3   2    8.50    2.40
  -6   3   2    1.70    2.90
   6   3  -2    7.10    3.10
  -5  -3   2 1053.19   44.30
   5  -3  -2 1033.70   42.50
   5  -3  -2  994.20   44.60
  -5  -3   2 1000.80   42.20
   5   3  -2 1018.60   43.50
   5   3  -2  991.80   44.90
  -5   3   2 1027.60   46.00
  -5   3   2 1012.80   43.30
  -5   3   2 1035.50   43.20
   4  -3  -2   69.49    5.40
   4  -3  -2   71.39    4.70
  -4  -3   2   65.69    5.00
  -4  -3   2   64.29    4.20
  -4   3   2   64.89    7.10
  -4   3   2   68.39    4.40
  -4   3   2   65.09    5.00
   4   3  -2   64.29    6.50
   4   3  -2   74.29    4.80
  -3  -3   2    0.20    1.20
  -3  -3   2    2.00    1.20
   3  -3  -2    3.30    1.60
  -3  -3   2    1.00    1.30
   3  -3  -2    0.50    0.90
  -3   3   2    0.50    0.90
   3   3  -2   -1.30    1.50
  -3   3   2   -1.50    1.40
  -3   3   2   -2.50    1.70
   2  -3  -2    2.50    1.50
   2  -3  -2    2.90    1.30
  -2  -3   2    3.40    1.60
   2  -3  -2    5.30    1.10
  -2  -3   2    2.80    1.30
  -2  -3   2    3.50    1.00
  -2   3   2    2.40    1.80
   2   3  -2    4.80    1.50
   2   3  -2    1.00    1.60
  -2   3   2    5.20    1.40
  -2   3   2    5.20    2.00
  -2   3   2    4.00    1.00
   2   3  -2    7.20    1.80
   1  -3  -2 2958.10  116.39
   1  -3  -2 2811.02  117.49
  -1  -3   2 3007.30  116.99
  -1  -3   2 3061.09  116.99
  -1  -3   2 2788.32  117.49
   1  -3  -2 2879.01  116.89
  -1  -3   2 2897.31  116.59
   1  -3  -2 2784.02  116.99
  -1  -3   2 2829.02  117.39
   1   3  -2 2907.41  116.99
   1   3  -2 3022.00  116.69
  -1   3   2 2854.61  117.59
  -1   3   2 2835.62  117.79
  -1   3   2 2916.81  116.39
  -1   3   2 2857.41  116.99
   1   3  -2 2823.62  116.89
  -1   3   2 2984.00  116.89
   0  -3   2 1200.78   49.40
   0  -3  -2 1199.68   49.80
   0  -3   2 1197.38   49.99
   0  -3  -2 1145.09   49.90
   0  -3   2 1169.58   50.59
   0  -3  -2 1229.28   50.19
   0  -3   2 1224.98   49.40
   0  -3   2 1228.58   49.90
   0  -3  -2 1238.28   49.90
   0  -3  -2 1197.28   50.69
   0   3   2 1190.18   49.99
   0   3   2 1212.28   50.79
   0   3  -2 1258.57   50.59
   0   3  -2 1274.87   49.90
   0   3   2 1249.07   50.29
   0   3  -2 1230.98   49.99
   0   3  -2 1198.98   49.40
   0   3   2 1280.27   49.90
   0   3  -2 1239.98   49.99
  -1  -3  -2 9543.25  394.66
   1  -3   2 9460.35  393.96
  -1  -3  -2 9547.64  393.56
   1  -3   2 9931.41  391.36
  -1  -3  -2 9451.05  392.66
  -1  -3  -2 9864.21  394.16
   1  -3   2 9468.15  392.76
   1  -3   2 9197.18  389.16
   1   3   2 9941.71  391.86
  -1   3  -2 9999.00  393.16
  -1   3  -2 9771.82  391.56
   1   3   2 9763.62  392.96
  -1   3  -2 9650.33  394.06
   1   3   2 9808.92  393.36
  -1   3  -2 9951.70  392.76
  -1   3  -2 9929.01  394.76
   1   3   2 9876.01  395.46
  -2  -3  -2 3600.54  144.39
  -2  -3  -2 3506.45  144.99
  -2  -3  -2 3609.64  144.09
   2  -3   2 3558.84  144.49
  -2  -3  -2 3732.23  144.69
   2  -3   2 3668.43  145.69
   2  -3   2 3592.14  144.59
   2  -3   2 3604.84  143.59
   2   3   2 3562.74  144.39
  -2   3  -2 3657.43  143.09
   2   3   2 3446.16  144.19
  -2   3  -2 3615.54  144.49
  -2   3  -2 3407.36  144.59
   2   3   2 3444.66  144.29
  -2   3  -2 3529.05  143.49
  -3  -3  -2  269.97   13.80
  -3  -3  -2  271.67   12.90
   3  -3   2  254.27   11.60
  -3  -3  -2  255.57   11.70
   3  -3   2  245.58   13.00
  -3  -3  -2  270.97   12.50
   3  -3   2  262.47   12.50
   3   3   2  259.97   13.00
   3   3   2  263.47   12.20
  -3   3  -2  270.07   11.50
  -3   3  -2  270.17   12.60
  -3   3  -2  238.08   13.10
  -3   3  -2  265.67   11.60
   4  -3   2   12.50    3.10
  -4  -3  -2    9.20    2.60
   4  -3   2   10.50    2.20
  -4  -3  -2    7.60    1.90
   4  -3   2    7.00    1.80
  -4  -3  -2    9.40    3.10
  -4   3  -2    8.90    2.70
  -4   3  -2    8.80    1.60
   4   3   2    6.80    2.60
  -4   3  -2    8.40    2.20
  -4   3  -2    6.00    1.60
   5  -3   2    8.10    3.00
   5  -3   2    4.50    1.90
   5  -3   2    6.80    1.80
  -5  -3  -2   10.90    3.10
  -5  -3  -2    8.20    1.80
  -5  -3  -2    2.80    2.70
   5   3   2    8.00    2.80
  -5   3  -2    3.60    1.70
  -5   3  -2    2.10    2.20
  -6  -3  -2   98.29    9.90
   6  -3   2  100.79    5.60
   6  -3   2  106.79    9.70
  -6  -3  -2   97.79    5.60
  -6  -3  -2   95.29    9.10
   6  -3   2   99.89    6.90
  -6   3  -2   85.19    8.90
  -6   3  -2   96.49    6.20
   6   3   2   96.09    9.20
  -7  -3  -2   17.60    4.80
   7  -3   2   20.00    4.60
  -7  -3  -2   15.00    4.10
   7  -3   2   23.70    1.80
   7  -3   2   24.70    4.20
  -7  -3  -2   20.60    2.40
   7   3   2   25.60    5.20
  -7   3  -2   26.30    3.40
  -7   3  -2   28.30    5.60
  -8  -3  -2   58.59    3.00
   8  -3   2   56.79    6.90
  -8  -3  -2   52.09    7.50
  -8  -3  -2   60.99    8.80
  -8  -3  -2   50.49    2.80
   8  -3   2   54.69    7.80
  -8   3  -2   52.09    7.80
   8   3   2   46.40    7.30
  -9  -3  -2    7.50    4.30
  -9  -3  -2    7.30    4.20
   9  -3   2   22.90    4.90
   9  -3   2   19.90    5.60
   9   3   2   17.90    5.60
  -9   3  -2   15.90    5.10
 -10  -3  -2   24.20    6.00
  10  -3   2   35.30    7.40
 -10  -3  -2   19.00    5.70
 -10  -3  -2   15.00    6.00
 -10   3  -2   24.00    6.80
  10   3   2   28.60    6.70
 -11  -3  -2   74.49   10.30
 -11  -3  -2   54.99    9.50
 -11  -3  -2   74.99   11.30
  11  -3   2   70.99   10.60
  11   3   2   57.89    9.30
 -11   3  -2   72.49    8.70
 -11   3  -2   67.19   10.40
 -12  -3  -2   28.20    7.60
 -12  -3  -2   29.40    7.40
  12  -3   2   34.60    8.20
 -12  -3  -2   54.99   10.50
  12   3   2   52.29    9.30
 -12   3  -2   30.40    8.20
 -13  -3  -2    3.40    5.70
 -13  -3  -2   -2.70    5.00
  13  -3   2    7.20    5.30
 -13   3  -2    4.00    5.70
 -13   3  -2    9.50    6.60
  13   3   2    5.80    6.40
 -14  -3  -2   17.70    7.20
 -14  -3  -2   13.00    6.50
 -14  -3  -2    9.90    5.50
  14  -3   2   19.20    7.50
 -14   3  -2   13.80    7.20
  14   3   2    9.40    6.30
 -14   3  -2    3.90    6.10
 -14  -4   2   24.40    8.30
 -14  -4   2   40.50    9.60
  14  -4  -2   43.40    9.70
 -14   4   2   28.70    9.30
 -13  -4   2   46.30   10.30
  13  -4  -2   51.29   10.00
 -13  -4   2   57.69   10.80
 -13  -4   2   38.20    8.40
 -13   4   2   38.10    9.80
  13   4  -2   32.00    8.80
 -12  -4   2   62.99   10.30
  12  -4  -2   48.40    9.10
 -12  -4   2   73.89   10.70
 -12  -4   2   60.19    9.80
 -12   4   2   59.79   11.10
  12   4  -2   61.69   10.70
 -11  -4   2   22.60    6.60
 -11  -4   2   21.80    6.00
 -11  -4   2   21.30    5.80
  11  -4  -2   19.70    6.70
  11   4  -2   20.40    6.30
 -11   4   2   17.60    6.60
 -10  -4   2   27.40    5.90
 -10  -4   2   18.60    6.10
  10  -4  -2   15.60    5.10
 -10  -4   2   26.50    6.10
  10   4  -2   20.60    6.20
 -10   4   2   33.20    8.10
 -10   4   2   27.10    4.90
  -9  -4   2   17.10    5.40
   9  -4  -2   15.30    5.30
  -9  -4   2   16.90    4.80
  -9  -4   2    8.60    3.80
   9   4  -2   16.90    5.40
  -9   4   2   15.90    3.90
  -9   4   2   12.40    5.40
   9   4  -2   16.70    4.50
  -8  -4   2   73.49    4.20
  -8  -4   2   86.89    9.30
   8  -4  -2   91.39   10.10
  -8  -4   2   66.99    7.70
  -8  -4   2   70.19    4.10
   8   4  -2   70.89    9.10
   8   4  -2   82.39    8.00
  -8   4   2   75.19   10.30
  -8   4   2   69.39    6.90
  -7  -4   2  492.65   25.50
   7  -4  -2  541.35   22.50
  -7  -4   2  509.25   22.30
  -7  -4   2  493.85   22.40
   7  -4  -2  538.15   26.60
  -7   4   2  522.45   27.80
   7   4  -2  542.95   26.80
  -7   4   2  530.35   23.90
   7   4  -2  507.35   24.60
  -6  -4   2    7.50    2.70
  -6  -4   2    5.30    1.70
   6  -4  -2   10.10    2.10
   6  -4  -2    6.80    3.10
  -6   4   2    7.70    2.00
   6   4  -2    3.90    2.00
   6   4  -2    4.90    3.00
  -6   4   2    5.40    3.50
  -5  -4   2   10.10    2.10
   5  -4  -2    4.80    2.60
  -5  -4   2   11.30    2.70
   5  -4  -2    7.60    1.90
  -5   4   2    4.40    2.60
  -5   4   2   11.00    2.00
  -5   4   2    5.10    2.20
   5   4  -2    3.90    2.70
  -4  -4   2   70.19    4.80
   4  -4  -2   78.09    5.90
   4  -4  -2   79.29    5.50
  -4  -4   2   81.09    5.10
  -4  -4   2   73.79    5.40
   4   4  -2   73.19    7.20
  -4   4   2   86.59    8.20
  -4   4   2   81.59    6.10
  -4   4   2   80.89    4.50
  -3  -4   2  265.27   12.40
   3  -4  -2  261.27   11.40
  -3  -4   2  254.17   11.80
  -3  -4   2  251.47   11.20
  -3  -4   2  258.47   12.40
   3  -4  -2  254.07   12.60
   3  -4  -2  244.78   12.80
  -3   4   2  264.37   11.20
  -3   4   2  256.97   14.00
   3   4  -2  236.08   13.00
  -3   4   2  264.97   13.20
   2  -4  -2   21.80    1.90
   2  -4  -2   19.90    2.80
   2  -4  -2   17.10    2.60
  -2  -4   2   14.80    2.60
  -2  -4   2   19.40    2.40
  -2   4   2   18.30    3.00
  -2   4   2   18.70    1.70
   2   4  -2   23.80    2.90
   2   4  -2   15.80    2.50
   2   4  -2   22.10    3.10
  -2   4   2   16.50    3.20
  -1  -4   2  554.04   22.50
  -1  -4   2  508.35   23.30
   1  -4  -2  516.25   23.40
  -1  -4   2  529.15   22.60
   1  -4  -2  495.15   22.70
  -1  -4   2  519.95   23.30
   1  -4  -2  533.55   22.00
   1  -4  -2  517.35   22.70
  -1   4   2  521.85   23.40
   1   4  -2  535.35   22.70
  -1   4   2  576.04   23.40
   1   4  -2  548.75   22.60
   1   4  -2  527.65   21.40
   1   4  -2  502.25   22.60
  -1   4   2  502.25   23.70
   0  -4  -2    5.10    2.00
   0  -4   2    0.50    0.80
   0  -4   2    0.60    1.70
   0  -4   2    0.40    1.10
   0  -4  -2    0.50    1.10
   0  -4   2    0.60    1.10
   0  -4  -2   -1.10    0.90
   0  -4   2    1.30    0.80
   0  -4  -2    1.20    1.30
   0  -4  -2   -0.80    1.20
   0  -4   2    0.00    0.50
   0   4  -2    0.70    0.90
   0   4  -2   -1.30    1.00
   0   4   2   -0.50    1.90
   0   4   2    2.20    1.30
   0   4   2    2.20    1.50
   0   4  -2    0.80    1.10
   0   4   2    0.40    1.40
   0   4  -2    0.80    1.70
  -1  -4  -2 2620.94  105.19
  -1  -4  -2 2584.04  105.99
   1  -4   2 2576.04  106.29
   1  -4   2 2435.66  105.69
  -1  -4  -2 2654.13  106.39
   1  -4   2 2603.04  104.79
   1  -4   2 2637.94  105.49
  -1  -4  -2 2646.74  105.19
  -1   4  -2 2487.85  105.79
  -1   4  -2 2650.73  104.89
  -1   4  -2 2557.14  106.29
  -1   4  -2 2543.75  104.29
   1   4   2 2634.54  106.49
   1   4   2 2709.73  105.29
   1   4   2 2485.55  105.39
  -1   4  -2 2668.73  105.29
   1   4   2 2720.23  104.99
   2  -4   2 1398.26   58.19
   2  -4   2 1397.96   56.19
  -2  -4  -2 1377.96   58.39
   2  -4   2 1430.16   57.99
  -2  -4  -2 1388.86   57.19
  -2  -4  -2 1507.05   56.89
  -2  -4  -2 1389.66   58.19
  -2   4  -2 1427.76   58.29
   2   4   2 1385.66   57.99
  -2   4  -2 1408.06   56.29
   2   4   2 1349.96   57.39
   2   4   2 1303.07   56.69
  -2   4  -2 1346.67   58.19
   2   4   2 1391.46   58.09
  -2   4  -2 1400.86   55.89
  -3  -4  -2   16.70    2.10
   3  -4   2   10.20    2.40
   3  -4   2   12.40    2.80
  -3  -4  -2   18.10    3.40
  -3  -4  -2   19.70    3.00
  -3  -4  -2   14.50    2.50
   3   4   2   11.70    2.50
  -3   4  -2   15.10    1.40
  -3   4  -2   15.40    3.20
  -3   4  -2   11.90    2.60
  -3   4  -2   12.80    1.60
   3   4   2   18.70    3.30
   4  -4   2  593.04   26.70
  -4  -4  -2  599.24   26.50
  -4  -4  -2  636.54   28.50
  -4  -4  -2  590.04   27.00
   4  -4   2  568.24   27.70
  -4   4  -2  633.14   25.30
   4   4   2  597.24   27.70
  -4   4  -2  616.04   25.70
  -4   4  -2  612.04   27.00
  -4   4  -2  586.74   28.00
  -5  -4  -2    2.40    2.20
  -5  -4  -2    4.60    1.80
  -5  -4  -2    3.70    2.80
   5  -4   2    4.90    1.90
   5  -4   2    4.90    2.80
  -5   4  -2    4.60    2.70
  -5   4  -2    9.70    2.40
  -5   4  -2    3.30    1.30
   5   4   2    3.80    2.80
  -6  -4  -2  190.58   12.00
  -6  -4  -2  208.08   10.20
  -6  -4  -2  199.08   13.20
   6  -4   2  194.88   12.60
   6  -4   2  206.28   10.40
  -6   4  -2  193.88   10.80
  -6   4  -2  195.98   12.80
   6   4   2  198.48   12.50
  -7  -4  -2  105.99   10.10
  -7  -4  -2  114.69   11.70
   7  -4   2  116.19    6.60
  -7  -4  -2  122.09    6.70
   7  -4   2  104.49   10.50
  -7   4  -2  119.29    7.60
   7   4   2  123.79   11.30
  -7   4  -2  109.49   11.10
  -8  -4  -2   38.40    7.50
  -8  -4  -2   42.90    6.80
  -8  -4  -2   43.30    3.60
   8  -4   2   37.80    7.00
  -8  -4  -2   38.80    3.00
   8   4   2   32.60    6.50
  -8   4  -2   43.90    7.40
  -9  -4  -2   78.59   10.70
   9  -4   2   65.89    9.20
  -9  -4  -2   58.69    8.60
   9   4   2   61.79    9.00
  -9   4  -2   69.99    9.50
  10  -4   2   -1.90    3.30
 -10  -4  -2   -2.50    4.10
 -10  -4  -2    1.20    3.70
  10   4   2    1.70    4.00
 -10   4  -2   -2.20    3.60
 -10   4  -2   -0.20    2.50
 -11  -4  -2   38.50    8.20
 -11  -4  -2   35.60    7.50
 -11  -4  -2   33.30    8.30
  11  -4   2   40.00    8.20
 -11   4  -2   41.70    8.40
  11   4   2   29.30    7.30
  12  -4   2    9.60    5.80
 -12  -4  -2    5.60    5.00
 -12  -4  -2    1.80    4.10
 -12  -4  -2    4.50    4.60
 -12   4  -2   -2.70    3.80
  12   4   2   -5.00    3.60
 -13  -4  -2   -0.50    4.80
 -13  -4  -2   10.40    6.10
  13  -4   2   14.30    6.30
  13   4   2   11.60    6.30
 -13   4  -2    7.40    6.20
 -13   4  -2   16.20    8.00
 -14  -4  -2   43.20   10.60
 -14  -4  -2   36.30    9.50
 -14  -4  -2   47.30   10.20
  14  -4   2   42.20    9.90
 -14   4  -2   28.60    9.40
  14   4   2   35.40    9.20
 -14   4  -2   29.10    8.50
  14  -5  -2   18.80    7.60
 -14  -5   2    4.40    5.60
 -14  -5   2    7.10    6.20
 -14   5   2    8.20    7.00
 -13  -5   2    6.50    5.20
 -13  -5   2    9.80    6.20
  13  -5  -2   -2.90    4.90
 -13   5   2    8.00    6.10
  13   5  -2   11.30    6.60
 -12  -5   2   14.20    6.50
 -12  -5   2   -1.80    3.50
 -12  -5   2    6.40    4.70
  12  -5  -2    3.10    4.80
 -12   5   2    4.30    5.50
  12   5  -2   12.20    6.10
 -11  -5   2    2.30    3.70
 -11  -5   2    3.30    4.70
  11  -5  -2    1.90    4.30
 -11  -5   2    0.80    3.40
 -11   5   2   -0.60    4.10
  11   5  -2    7.30    5.60
 -10  -5   2   18.50    5.00
  10  -5  -2   23.60    6.30
 -10  -5   2   19.30    5.50
 -10  -5   2   13.20    6.20
  10   5  -2   18.00    6.10
 -10   5   2   17.20    6.50
 -10   5   2   14.80    3.80
  -9  -5   2  117.89   11.60
   9  -5  -2   94.89   11.30
  -9  -5   2  100.89    5.10
  -9  -5   2   97.79    9.80
  -9   5   2   90.99   12.00
  -9   5   2   97.09    7.40
   9   5  -2   96.19   11.50
  -8  -5   2   32.50    3.40
   8  -5  -2   29.20    6.10
  -8  -5   2   39.70    6.20
  -8  -5   2   29.70    3.20
  -8  -5   2   24.10    4.80
   8   5  -2   26.30    6.10
  -8   5   2   29.30    4.00
  -8   5   2   28.20    6.80
  -7  -5   2  116.39    7.00
  -7  -5   2  115.39    8.30
  -7  -5   2  113.19    6.80
   7  -5  -2  122.29   11.30
  -7  -5   2  115.19    8.90
   7  -5  -2  108.69    7.00
  -7   5   2  115.69    7.10
   7   5  -2  121.39   11.70
  -7   5   2  139.59   13.40
   6  -5  -2   21.70    3.40
  -6  -5   2   18.80    3.00
   6  -5  -2   15.30    4.10
  -6  -5   2   12.60    3.50
   6   5  -2   21.80    4.80
  -6   5   2   14.40    2.40
  -6   5   2   34.30    6.30
  -5  -5   2    1.40    1.50
  -5  -5   2    4.20    2.20
  -5  -5   2    2.60    1.60
   5  -5  -2    3.90    2.00
   5  -5  -2    4.50    2.40
  -5   5   2   -2.00    2.40
  -5   5   2    4.70    2.30
  -5   5   2    3.30    1.20
   5   5  -2    0.60    2.30
   4  -5  -2   17.20    3.40
   4  -5  -2   19.00    3.10
  -4  -5   2   17.80    2.90
  -4  -5   2   20.00    2.40
  -4  -5   2   22.10    3.30
  -4   5   2   15.60    4.00
  -4   5   2   18.90    1.90
   4   5  -2   18.50    3.90
  -4   5   2   20.50    3.70
  -3  -5   2   -1.30    1.20
  -3  -5   2    3.20    1.30
   3  -5  -2    2.20    1.80
   3  -5  -2    0.70    0.80
  -3  -5   2    0.70    1.50
   3  -5  -2   -0.90    1.60
  -3  -5   2    0.30    0.60
   3  -5  -2   -0.50    1.40
  -3   5   2    1.50    2.30
  -3   5   2    3.40    2.00
   3   5  -2   -1.80    1.60
  -3   5   2    0.40    0.60
  -2  -5   2   -0.60    1.10
  -2  -5   2   -1.60    1.20
   2  -5  -2    0.00    0.70
   2  -5  -2    0.60    1.10
   2  -5  -2    1.70    1.40
  -2   5   2    0.00    2.00
   2   5  -2    1.50    1.30
  -2   5   2   -0.90    1.90
  -2   5   2   -0.70    0.80
   2   5  -2   -0.40    1.40
   1  -5  -2   49.70    4.00
   1  -5  -2   53.39    3.90
  -1  -5   2   52.79    3.70
  -1  -5   2   52.39    3.80
   1  -5  -2   56.69    3.40
  -1  -5   2   55.19    5.20
  -1   5   2   50.69    5.70
   1   5  -2   57.99    4.10
   1   5  -2   51.39    2.70
   1   5  -2   49.10    3.80
  -1   5   2   49.60    5.00
   0  -5  -2  401.86   17.90
   0  -5   2  388.86   19.00
   0  -5   2  421.16   17.30
   0  -5  -2  422.96   18.50
   0  -5  -2  378.56   18.90
   0  -5   2  410.26   18.10
   0  -5   2  397.46   18.10
   0   5   2  387.36   19.40
   0   5  -2  425.26   18.30
   0   5  -2  413.46   17.50
   0   5   2  392.16   18.20
  -1  -5  -2    1.60    1.20
   1  -5   2   -0.70    1.80
  -1  -5  -2    5.30    2.30
  -1  -5  -2    2.10    1.30
   1  -5   2    1.00    1.00
  -1  -5  -2    1.60    1.70
   1  -5   2    0.20    1.10
   1  -5   2    2.50    1.40
  -1   5  -2    2.00    0.80
   1   5   2    1.00    2.10
   1   5   2    4.00    1.60
   1   5   2    2.10    1.30
   1   5   2    2.40    1.30
  -1   5  -2    5.30    1.90
   2  -5   2   96.69    4.40
  -2  -5  -2  103.19    5.30
   2  -5   2   82.89    6.40
  -2  -5  -2   91.59    6.50
  -2  -5  -2  100.59    6.80
  -2  -5  -2   97.99    5.30
   2  -5   2   91.79    5.90
   2   5   2   87.29    6.50
   2   5   2   82.99    5.30
  -2   5  -2   90.09    6.50
  -2   5  -2   95.29    6.50
   2   5   2   90.59    6.10
  -2   5  -2   90.19    4.50
   2   5   2   88.09    5.10
   3  -5   2   55.19    5.40
  -3  -5  -2   40.40    5.20
  -3  -5  -2   49.00    3.80
  -3  -5  -2   52.89    5.20
   3  -5   2   48.40    5.30
  -3  -5  -2   61.49    4.20
  -3   5  -2   51.59    2.60
  -3   5  -2   46.00    5.10
   3   5   2   42.30    5.00
  -3   5  -2   47.30    2.90
  -3   5  -2   64.39    6.30
   4  -5   2    1.20    1.70
  -4  -5  -2    0.10    1.60
  -4  -5  -2    0.40    2.10
  -4  -5  -2   -0.10    1.60
   4  -5   2   -1.10    1.80
   4   5   2   -2.40    1.90
  -4   5  -2   -1.60    0.90
  -4   5  -2   -1.20    1.50
  -4   5  -2   -0.20    0.60
  -4   5  -2   -1.40    2.00
   5  -5   2   22.30    4.20
  -5  -5  -2   23.20    3.70
  -5  -5  -2   19.70    4.50
   5  -5   2   22.60    3.60
  -5  -5  -2   20.50    3.30
  -5   5  -2   25.30    2.40
  -5   5  -2   25.70    3.90
  -5   5  -2   14.20    3.90
   5   5   2   31.20    5.00
  -6  -5  -2    9.30    3.80
   6  -5   2   13.00    3.70
  -6  -5  -2   13.00    2.70
   6  -5   2   11.40    2.70
  -6  -5  -2   13.10    3.40
   6   5   2   13.60    4.10
  -6   5  -2   16.80    2.30
  -6   5  -2    9.60    3.80
  -6   5  -2    4.90    2.30
  -7  -5  -2    5.60    2.00
  -7  -5  -2    0.60    2.60
  -7  -5  -2    6.60    3.50
   7  -5   2    1.90    1.80
   7  -5   2    4.70    3.50
  -7  -5  -2    1.30    1.80
   7   5   2   -2.30    2.70
  -7   5  -2    4.00    3.60
  -8  -5  -2    2.90    1.60
  -8  -5  -2    3.00    3.60
  -8  -5  -2   -2.80    2.40
   8  -5   2    1.90    2.60
  -8  -5  -2    1.10    1.50
  -8   5  -2   -0.10    3.10
   8   5   2   -0.30    3.50
  -9  -5  -2   18.90    5.30
   9  -5   2   26.50    6.50
  -9  -5  -2   22.20    6.10
  -9  -5  -2   27.40    2.60
  -9   5  -2   19.70    4.10
   9   5   2   32.60    7.00
  -9   5  -2   25.50    6.50
 -10  -5  -2   90.89   11.80
 -10  -5  -2   69.89    9.40
  10  -5   2   70.39   10.50
 -10   5  -2   56.29    9.80
  10   5   2   63.29    9.70
 -11  -5  -2   46.50    8.40
  11  -5   2   29.70    8.00
 -11  -5  -2   54.69    9.90
  11   5   2   39.10    8.50
 -11   5  -2   40.20    8.70
 -12  -5  -2   37.70    8.00
 -12  -5  -2   53.29    9.20
 -12  -5  -2   42.20    9.40
  12  -5   2   40.20    9.00
 -12   5  -2   49.40    9.80
  12   5   2   45.10    9.30
 -13  -5  -2    2.40    4.80
  13  -5   2    7.40    6.20
 -13  -5  -2   14.90    6.20
 -13   5  -2    6.80    5.40
  13   5   2    0.50    5.10
  14  -5   2    0.40    5.60
 -14  -5  -2    4.00    5.60
 -14  -5  -2   13.40    6.60
 -14   5  -2   -2.50    6.60
  14   5   2    9.80    7.40
 -14   5  -2    8.00    6.50
 -14  -6   2   16.10    7.10
 -14  -6   2    8.30    6.70
  14  -6  -2    8.80    6.20
 -14   6   2    4.80    6.50
  14   6  -2   21.40    7.90
 -13  -6   2   18.70    7.60
 -13  -6   2   15.20    6.80
  13  -6  -2   18.90    7.60
 -13   6   2    1.00    5.60
  13   6  -2    4.30    5.70
  12  -6  -2   11.20    5.60
 -12  -6   2   28.70    7.70
 -12  -6   2   36.40    9.10
  12   6  -2   17.30    7.20
 -12   6   2   31.50    8.80
 -11  -6   2   -5.00    3.10
 -11  -6   2    3.50    3.30
 -11  -6   2    3.40    4.40
  11  -6  -2    7.60    5.40
 -11   6   2   -2.90    3.80
  11   6  -2   -6.50    3.30
  10  -6  -2    7.90    5.00
 -10  -6   2    4.10    3.80
 -10  -6   2    0.00    4.00
 -10  -6   2    2.20    3.10
 -10   6   2    6.00    5.50
  10   6  -2    3.60    4.70
   9  -6  -2    7.80    4.60
  -9  -6   2    9.70    4.10
  -9  -6   2    8.80    3.40
  -9  -6   2    9.80    2.20
   9   6  -2   15.30    5.40
  -9   6   2    7.70    2.40
  -9   6   2   20.10    6.40
   8  -6  -2   80.69    9.70
  -8  -6   2   73.59    6.90
  -8  -6   2   85.59    8.00
  -8  -6   2   65.79    8.30
  -8  -6   2   84.79    5.70
   8   6  -2   90.49   10.80
  -8   6   2   54.99    9.30
  -8   6   2   77.49    5.40
   7  -6  -2   43.30    6.90
  -7  -6   2   46.60    4.80
   7  -6  -2   38.60    4.90
  -7  -6   2   38.80    4.70
  -7  -6   2   54.59    5.60
  -7  -6   2   46.30    6.40
  -7   6   2   36.00    7.20
   7   6  -2   47.00    7.40
  -7   6   2   41.70    3.90
  -6  -6   2   34.80    5.10
   6  -6  -2   35.80    4.70
  -6  -6   2   34.40    4.10
   6  -6  -2   49.90    6.70
  -6  -6   2   38.80    4.60
  -6   6   2   37.00    2.90
  -6   6   2   31.50    6.50
   6   6  -2   27.70    5.50
  -5  -6   2   24.10    2.90
   5  -6  -2   23.00    3.80
   5  -6  -2   23.30    4.50
  -5  -6   2   27.40    4.00
  -5  -6   2   26.20    4.10
  -5   6   2   25.30    5.10
  -5   6   2   23.30    2.10
   5   6  -2   21.30    4.60
  -4  -6   2   23.60    3.70
  -4  -6   2   34.80    4.30
   4  -6  -2   36.70    5.10
  -4  -6   2   28.90    2.60
   4  -6  -2   33.90    4.50
   4   6  -2   30.10    4.70
  -4   6   2   31.50    2.00
  -4   6   2   35.90    5.70
  -4   6   2   29.20    4.90
  -3  -6   2    6.30    0.80
  -3  -6   2    7.80    2.20
   3  -6  -2    7.90    1.20
  -3  -6   2   11.20    2.70
   3  -6  -2    3.60    2.30
   3  -6  -2    5.90    2.40
   3  -6  -2    3.90    2.10
  -3   6   2    9.60    3.30
  -3   6   2    3.40    2.60
   3   6  -2    6.50    2.60
   2  -6  -2    7.00    1.90
  -2  -6   2    8.20    2.60
  -2  -6   2    4.10    1.70
   2  -6  -2    6.90    1.20
   2  -6  -2    7.10    2.20
   2   6  -2    6.20    0.90
   2   6  -2    5.20    2.10
  -2   6   2    6.90    2.60
  -2   6   2   -1.80    2.10
   2   6  -2    4.20    1.80
  -1  -6   2  110.29    7.40
   1  -6  -2   98.49    6.30
   1  -6  -2   93.49    6.40
   1  -6  -2   97.89    5.50
  -1  -6   2  107.19    6.30
   1   6  -2  114.29    6.60
  -1   6   2  109.09    7.20
   1   6  -2  103.59    6.20
  -1   6   2  106.89    7.70
   1   6  -2  109.89    5.10
   0  -6   2  146.49    6.60
   0  -6  -2  127.29    7.70
   0  -6   2  129.39    7.40
   0  -6   2  130.89    7.50
   0  -6   2  115.49    8.20
   0  -6  -2  136.99    7.20
   0   6  -2  123.89    6.70
   0   6  -2  135.09    7.70
   0   6   2  140.49    9.10
   0   6   2  128.59    7.60
  -1  -6  -2   94.19    5.40
   1  -6   2   89.49    6.00
   1  -6   2   87.09    5.10
   1  -6   2   91.69    6.90
  -1  -6  -2   95.79    6.40
   1  -6   2   86.29    5.50
  -1   6  -2   83.59    4.50
  -1   6  -2  100.79    6.30
   1   6   2   91.59    7.10
   1   6   2   99.29    5.70
   1   6   2   92.49    5.80
   2  -6   2  294.77   12.30
  -2  -6  -2  294.47   14.80
  -2  -6  -2  310.47   15.30
   2  -6   2  294.97   15.10
   2  -6   2  295.17   14.30
   2  -6   2  284.87   14.60
  -2  -6  -2  285.47   13.20
  -2   6  -2  287.47   12.00
   2   6   2  287.57   13.30
   2   6   2  273.57   14.90
   2   6   2  284.97   14.30
  -2   6  -2  272.97   14.70
  -3  -6  -2  461.85   21.70
  -3  -6  -2  431.86   21.60
  -3  -6  -2  496.15   20.30
   3  -6   2  465.05   21.80
   3  -6   2  465.35   21.60
  -3   6  -2  448.46   18.90
   3   6   2  423.46   19.90
   3   6   2  449.76   21.60
  -3   6  -2  440.46   21.90
  -4  -6  -2  271.17   13.70
  -4  -6  -2  286.57   15.60
  -4  -6  -2  292.47   14.80
   4  -6   2  291.07   15.00
   4  -6   2  294.37   15.50
  -4   6  -2  291.47   12.60
  -4   6  -2  287.57   15.80
   4   6   2  257.47   15.00
   5  -6   2   53.49    6.80
  -5  -6  -2   75.49    8.10
  -5  -6  -2   64.29    6.20
   5  -6   2   50.59    5.90
  -5  -6  -2   68.39    6.20
  -5   6  -2   59.19    3.10
  -5   6  -2   73.79    7.10
  -5   6  -2   60.99    7.40
   5   6   2   57.49    7.10
  -5   6  -2   66.59    4.30
   6  -6   2    5.80    2.90
   6  -6   2   20.50    3.70
  -6  -6  -2   12.70    3.00
  -6  -6  -2   10.80    3.80
  -6  -6  -2   14.80    3.20
  -6   6  -2   11.10    3.70
   6   6   2   12.40    4.10
  -6   6  -2   15.40    1.80
  -6   6  -2   20.70    4.00
  -7  -6  -2   24.40    3.80
   7  -6   2   24.30    5.30
   7  -6   2   29.50    4.20
  -7  -6  -2   35.40    4.30
  -7  -6  -2   35.60    6.40
  -7  -6  -2   25.90    4.80
  -7   6  -2   17.10    5.20
  -7   6  -2   22.40    3.00
   7   6   2   31.30    6.20
  -7   6  -2   29.00    3.00
  -8  -6  -2   17.30    3.00
  -8  -6  -2    7.50    4.10
   8  -6   2   15.50    5.20
  -8  -6  -2   26.20    5.00
  -8   6  -2   11.70    4.80
  -8   6  -2   18.90    3.10
   8   6   2   21.70    5.70
   9  -6   2   18.10    5.10
  -9  -6  -2    9.20    2.10
  -9  -6  -2    7.90    4.40
  -9  -6  -2    2.10    3.40
  -9   6  -2    7.40    4.70
   9   6   2    4.30    4.20
  10  -6   2   12.40    5.60
 -10  -6  -2   16.80    5.20
 -10  -6  -2   15.60    5.70
 -10   6  -2   13.60    5.90
  10   6   2    9.60    5.30
 -11  -6  -2    2.10    4.20
  11  -6   2   -0.30    4.30
 -11  -6  -2    1.30    3.90
  11   6   2   -3.60    4.20
 -11   6  -2    0.60    4.10
 -12  -6  -2   30.80    7.80
 -12  -6  -2   23.30    6.60
  12  -6   2   34.40    8.80
  12   6   2   30.30    8.30
 -12   6  -2   23.60    7.50
 -13  -6  -2   16.30    6.60
  13  -6   2    9.10    6.10
  13   6   2   13.50    6.90
 -13   6  -2    3.60    6.10
  14  -6   2    0.00    5.80
 -14  -6  -2   -2.80    4.60
 -14  -6  -2   -1.50    5.40
  14   6   2    1.10    6.10
 -14   6  -2    5.80    8.10
 -14   6  -2   -2.00    4.90
 -14  -7   2   32.90    9.90
  14  -7  -2   32.20    9.50
  14   7  -2   31.70    9.40
 -14   7   2   17.20    8.60
  13  -7  -2   54.19   10.80
 -13  -7   2   38.90    9.90
 -13   7   2   56.19   11.90
  13   7  -2   32.80    9.50
 -12  -7   2   -1.30    4.20
 -12  -7   2    0.80    4.30
  12  -7  -2    2.40    5.30
  12   7  -2    1.70    5.40
 -12   7   2   21.60    7.80
 -11  -7   2   15.20    5.60
  11  -7  -2   19.70    6.80
 -11  -7   2    6.20    5.60
  11   7  -2    3.00    5.00
 -11   7   2   19.10    7.20
  10  -7  -2    2.20    4.20
 -10  -7   2   14.70    2.40
 -10  -7   2    6.40    3.60
 -10  -7   2   13.00    6.00
 -10  -7   2    6.20    4.30
 -10   7   2    1.80    4.80
  10   7  -2    5.60    4.90
  -9  -7   2   -1.10    2.50
   9  -7  -2   -6.10    2.90
  -9  -7   2   -1.20    2.40
  -9  -7   2    1.70    1.90
  -9   7   2    1.50    4.20
   9   7  -2    2.20    4.20
  -8  -7   2   73.29    7.20
  -8  -7   2   78.69    6.70
  -8  -7   2   66.49    8.40
   8  -7  -2   67.09    9.00
  -8   7   2   70.49   10.40
   8   7  -2   76.39    9.90
  -8   7   2   69.09    4.60
  -7  -7   2  557.64   24.80
  -7  -7   2  531.65   25.20
   7  -7  -2  514.85   27.60
  -7  -7   2  553.74   26.90
   7  -7  -2  524.15   25.30
  -7  -7   2  554.24   25.10
   7   7  -2  549.15   28.30
  -7   7   2  546.85   22.90
  -7   7   2  498.45   28.80
   6  -7  -2   18.90    3.90
  -6  -7   2   16.90    4.00
  -6  -7   2   21.70    3.00
  -6  -7   2   17.30    3.50
   6  -7  -2   20.90    4.90
  -6  -7   2   14.20    3.30
   6   7  -2    9.80    4.00
  -6   7   2   21.00    5.40
  -6   7   2   15.40    1.60
   5  -7  -2   59.79    6.70
   5  -7  -2   66.09    7.50
  -5  -7   2   70.39    6.60
  -5  -7   2   68.49    6.80
  -5  -7   2   75.49    4.40
  -5   7   2   59.89    8.20
   5   7  -2   68.49    8.00
  -5   7   2   71.99    3.30
   4  -7  -2   14.00    3.30
  -4  -7   2    9.40    2.60
   4  -7  -2    8.80    3.00
  -4  -7   2    9.20    1.30
   4  -7  -2    5.80    2.60
  -4  -7   2   12.40    3.00
   4   7  -2   18.00    3.90
  -4   7   2   16.80    4.20
  -4   7   2   11.40    3.80
  -3  -7   2   61.09    3.10
   3  -7  -2   74.09    7.20
   3  -7  -2   67.19    6.40
  -3  -7   2   68.09    6.90
   3  -7  -2   65.49    6.20
  -3  -7   2   71.79    5.30
   3  -7  -2   60.79    3.40
   3   7  -2   71.29    6.80
  -3   7   2   52.29    6.80
   3   7  -2   59.79    5.70
  -3   7   2   75.29    7.70
   2  -7  -2   31.80    4.70
   2  -7  -2   26.70    2.50
  -2  -7   2   28.00    3.60
  -2  -7   2   26.70    4.30
   2  -7  -2   27.20    3.90
   2   7  -2   26.10    1.90
  -2   7   2   32.70    4.90
   2   7  -2   29.40    4.10
  -2   7   2   33.30    5.30
   2   7  -2   23.10    3.50
  -1  -7   2  341.77   16.50
   1  -7  -2  350.56   16.90
   1  -7  -2  369.16   15.70
  -1  -7   2  345.47   17.80
   1   7  -2  360.46   15.10
  -1   7   2  346.87   18.50
   1   7  -2  348.97   16.40
  -1   7   2  329.17   17.20
   1   7  -2  344.97   16.50
   0  -7   2   73.79    4.20
   0  -7  -2   69.69    5.40
   0  -7   2   73.09    5.20
   0  -7   2   71.69    5.20
   0  -7  -2   57.79    4.60
   0  -7   2   72.09    7.20
   0   7   2   60.39    5.70
   0   7  -2   63.49    4.20
   0   7   2   81.09    7.90
   0   7   2   70.89    4.80
   0   7  -2   65.39    4.40
   0   7  -2   66.39    5.30
   1  -7   2  375.26   18.60
  -1  -7  -2  386.56   18.80
   1  -7   2  396.96   19.70
   1  -7   2  378.16   17.50
   1  -7   2  394.76   18.10
  -1  -7  -2  396.46   17.70
  -1   7  -2  396.36   16.90
   1   7   2  404.86   18.10
   1   7   2  391.46   18.30
   1   7   2  401.26   20.10
  -1   7  -2  399.16   19.00
   2  -7   2  651.03   29.60
   2  -7   2  661.23   29.10
  -2  -7  -2  667.13   28.00
   2  -7   2  661.33   27.10
   2  -7   2  639.94   30.10
  -2  -7  -2  637.14   29.60
  -2   7  -2  660.23   29.90
   2   7   2  645.74   28.20
   2   7   2  634.54   29.20
  -2   7  -2  661.63   26.80
  -3  -7  -2   44.40    4.00
   3  -7   2   41.30    5.40
   3  -7   2   34.30    4.80
  -3  -7  -2   35.20    5.10
   3   7   2   30.60    3.60
   3   7   2   37.60    5.10
  -3   7  -2   33.80    5.10
   4  -7   2   71.79    7.20
  -4  -7  -2   65.49    4.80
  -4  -7  -2   70.79    7.50
   4  -7   2   52.19    6.50
  -4  -7  -2   67.79    6.80
  -4   7  -2   76.79    8.00
  -4   7  -2   64.99    3.80
   4   7   2   79.99    7.80
   5  -7   2  176.88   10.70
  -5  -7  -2  160.78    9.30
   5  -7   2  153.18   10.80
  -5  -7  -2  160.78   10.20
  -5  -7  -2  151.88   11.00
  -5   7  -2  169.98    8.30
   5   7   2  161.48   11.10
  -5   7  -2  170.68   11.70
  -6  -7  -2    8.30    3.90
   6  -7   2   20.60    4.90
   6  -7   2   14.70    3.60
  -6  -7  -2   19.00    3.70
  -6  -7  -2   14.50    3.40
  -6  -7  -2   14.60    3.30
   6   7   2   19.60    4.70
  -6   7  -2   13.30    4.50
   7  -7   2  159.78   11.90
  -7  -7  -2  140.79    9.10
  -7  -7  -2  143.59    9.30
   7  -7   2  151.58    9.70
  -7  -7  -2  135.99    9.50
  -7  -7  -2  162.98   12.00
  -7   7  -2  137.99    6.70
   7   7   2  122.69   12.40
  -7   7  -2  144.39   13.50
   8  -7   2  134.39   13.50
  -8  -7  -2  154.58   14.30
  -8  -7  -2  144.89    9.00
  -8  -7  -2  137.19   10.20
  -8   7  -2  160.38   15.20
   8   7   2  144.29   13.80
  -9  -7  -2   10.90    5.20
   9  -7   2    5.00    3.90
  -9  -7  -2   21.80    4.80
  -9  -7  -2    8.60    2.60
   9   7   2    2.10    4.10
  -9   7  -2   13.90    5.30
  10  -7   2   25.60    6.80
 -10  -7  -2   19.40    2.80
 -10  -7  -2   25.90    7.30
 -10  -7  -2   25.80    5.60
 -10   7  -2   21.40    6.40
  10   7   2   17.00    6.30
  11  -7   2  129.69   15.40
 -11  -7  -2  126.69   15.10
 -11  -7  -2  177.98   13.10
  11   7   2  139.99   16.00
 -11   7  -2  164.58   17.10
 -12  -7  -2    0.50    4.20
  12  -7   2   -6.70    4.50
 -12  -7  -2   -0.60    4.20
  12   7   2   -3.30    4.70
 -12   7  -2    0.30    5.00
  13  -7   2   46.80   10.40
 -13  -7  -2   41.30    9.60
  13   7   2   55.99   11.20
 -13   7  -2   38.10    9.30
  14  -7   2   15.90    8.10
 -14  -7  -2   15.20    7.60
 -14  -7  -2    9.80    6.90
 -14   7  -2    0.70    6.00
  14   7   2    4.60    6.40
  14  -8  -2   48.80   11.10
 -14  -8   2   49.40   11.40
  14   8  -2   44.00   10.00
 -14   8   2   38.10   10.20
  13  -8  -2   31.70    9.30
 -13  -8   2   23.20    8.20
  13   8  -2   31.80    9.40
 -13   8   2   19.00    8.30
 -12  -8   2   42.50    8.40
  12  -8  -2   46.20   10.00
 -12  -8   2   38.50    9.80
  12   8  -2   38.10    9.40
 -12   8   2   46.60   11.00
 -11  -8   2  281.17   21.20
  11  -8  -2  274.47   19.90
 -11  -8   2  240.38   17.20
 -11   8   2  218.78   22.10
  11   8  -2  264.37   19.50
  10  -8  -2   35.30    8.20
 -10  -8   2   36.30    4.30
 -10  -8   2   25.90    7.80
 -10  -8   2   31.30    6.50
  10   8  -2   54.19    9.80
 -10   8   2   38.00    9.30
  -9  -8   2   79.29    7.10
  -9  -8   2   80.69    7.70
   9  -8  -2   78.39   10.90
  -9  -8   2   81.19    9.80
   9   8  -2   65.09   10.20
  -9   8   2   57.19   10.50
  -8  -8   2    9.00    2.90
  -8  -8   2    7.70    2.70
  -8  -8   2    6.10    3.20
   8  -8  -2    4.90    4.10
   8   8  -2    4.80    4.30
  -8   8   2    4.00    4.40
   7  -8  -2  282.67   15.50
  -7  -8   2  280.07   15.00
  -7  -8   2  280.67   16.20
  -7  -8   2  269.47   13.60
   7  -8  -2  285.07   17.60
   7   8  -2  267.57   17.50
  -7   8   2  276.77   18.70
   6  -8  -2   15.60    3.90
  -6  -8   2   15.40    2.40
  -6  -8   2   13.40    3.60
  -6  -8   2    9.10    3.10
  -6  -8   2   15.70    3.70
   6  -8  -2   12.90    4.20
  -6   8   2   12.30    5.10
   6   8  -2   14.10    4.60
  -5  -8   2  115.29    8.50
  -5  -8   2  106.19    8.10
   5  -8  -2  123.49    9.20
  -5  -8   2  113.19    5.60
  -5  -8   2   97.69    7.60
   5  -8  -2  113.69   10.00
  -5   8   2   83.39   10.10
   5   8  -2  116.09   10.80
  -4  -8   2  176.88   11.40
  -4  -8   2  194.38    8.50
  -4  -8   2  199.08   11.20
   4  -8  -2  194.98   12.20
   4  -8  -2  201.18   11.90
   4  -8  -2  181.18   11.60
  -4   8   2  197.48   13.10
   4   8  -2  207.48   12.20
   3  -8  -2  200.68   11.40
   3  -8  -2  191.08   11.10
  -3  -8   2  196.78   10.80
   3  -8  -2  183.38   11.90
   3  -8  -2  195.88    8.60
  -3  -8   2  192.78   11.70
  -3   8   2  183.38   12.20
   3   8  -2  199.98   11.50
   3   8  -2  187.98   10.70
   3   8  -2  183.08    8.50
  -2  -8   2   66.49    7.20
  -2  -8   2   74.09    6.40
   2  -8  -2   65.29    7.30
   2  -8  -2   64.59    3.90
   2  -8  -2   59.49    6.10
   2   8  -2   63.99    6.30
   2   8  -2   59.29    5.90
   2   8  -2   69.29    3.60
  -2   8   2   54.59    6.50
  -2   8   2   47.00    6.70
  -1  -8   2  366.06   18.30
   1  -8  -2  378.46   18.70
   1  -8  -2  373.36   20.00
  -1  -8   2  383.76   19.80
  -1   8   2  409.76   20.90
   1   8  -2  418.16   18.70
   1   8  -2  397.56   16.80
   1   8  -2  377.76   18.10
  -1   8   2  382.36   19.20
   0  -8  -2  580.74   26.00
   0  -8   2  574.34   26.60
   0  -8   2  578.24   26.40
   0  -8   2  605.04   28.20
   0  -8  -2  543.25   26.60
   0   8   2  589.44   28.50
   0   8  -2  590.14   26.70
   0   8   2  606.24   26.80
   0   8   2  633.74   26.10
   0   8  -2  583.44   25.60
   1  -8   2   26.60    3.60
  -1  -8  -2   23.90    3.90
   1  -8   2   19.60    2.80
   1  -8   2   25.40    3.90
  -1  -8  -2   28.20    3.30
   1  -8   2   24.20    4.50
  -1   8  -2   24.30    3.90
   1   8   2   32.00    3.90
  -1   8  -2   25.70    2.70
   1   8   2   27.90    3.90
   2  -8   2   40.90    4.80
  -2  -8  -2   46.90    5.50
  -2  -8  -2   46.40    4.10
   2  -8   2   43.40    6.00
   2  -8   2   41.00    5.30
   2  -8   2   40.40    3.00
  -2   8  -2   39.30    2.70
   2   8   2   37.60    4.00
   2   8   2   43.60    5.10
  -2   8  -2   35.30    5.20
   3  -8   2   51.99    6.60
   3  -8   2   78.39    7.50
  -3  -8  -2   67.49    7.00
  -3  -8  -2   64.19    4.60
   3  -8   2   63.89    6.70
  -3   8  -2   70.09    7.40
   3   8   2   64.49    4.90
   3   8   2   66.59    7.00
  -4  -8  -2    0.70    2.50
  -4  -8  -2    1.60    1.40
   4  -8   2    1.50    2.40
   4  -8   2    2.50    2.50
  -4   8  -2    1.30    1.00
   4   8   2    0.20    2.40
  -4   8  -2   -2.10    1.60
  -5  -8  -2  322.27   17.40
  -5  -8  -2  319.17   18.10
   5  -8   2  352.36   18.50
   5  -8   2  323.77   17.60
  -5  -8  -2  318.97   17.30
  -5  -8  -2  322.97   15.70
  -5   8  -2  334.97   14.60
  -5   8  -2  315.97   18.60
   5   8   2  308.67   18.00
  -6  -8  -2  372.36   17.70
  -6  -8  -2  356.96   20.10
  -6  -8  -2  342.77   18.40
   6  -8   2  365.06   20.30
  -6  -8  -2  354.56   18.60
   6  -8   2  351.16   18.90
  -6   8  -2  353.96   20.70
   6   8   2  351.86   20.10
  -7  -8  -2  273.07   15.40
  -7  -8  -2  309.27   18.30
   7  -8   2  281.57   16.00
  -7  -8  -2  298.47   15.60
   7  -8   2  308.17   18.40
   7   8   2  269.97   17.70
  -7   8  -2  287.17   18.50
  -8  -8  -2   70.39    9.90
   8  -8   2   86.99   11.00
  -8  -8  -2  109.19    8.20
  -8  -8  -2  102.09    7.60
   8   8   2   87.19   10.90
  -8   8  -2   88.59   11.30
   9  -8   2   32.50    7.30
  -9  -8  -2   40.50    6.20
  -9  -8  -2   48.60    5.40
  -9  -8  -2   32.30    7.20
  -9   8  -2   25.60    7.00
   9   8   2   33.20    7.40
 -10  -8  -2   14.20    6.10
 -10  -8  -2   10.00    4.00
  10  -8   2    4.30    4.90
 -10  -8  -2   10.00    2.60
 -10   8  -2   14.50    6.10
  10   8   2   10.00    5.50
 -11  -8  -2    8.00    5.90
 -11  -8  -2    6.10    4.10
  11  -8   2   11.00    6.30
  11   8   2   13.90    6.50
 -11   8  -2   18.20    7.20
 -12  -8  -2    4.00    5.40
  12  -8   2   -4.30    3.00
  12   8   2    5.20    6.40
 -12   8  -2    1.40    5.20
  13  -8   2   11.80    7.30
 -13  -8  -2   28.40    8.50
  13   8   2   39.00    9.70
 -13   8  -2   34.20    9.20
  13  -9  -2    1.10    6.00
 -13  -9   2   13.10    7.20
  13   9  -2    2.80    6.10
 -13   9   2   -0.70    6.30
 -12  -9   2   -0.80    5.10
  12  -9  -2   -7.00    4.40
 -12  -9   2    3.60    4.30
  12   9  -2   -1.20    5.10
 -12   9   2    4.90    5.90
 -11  -9   2   -3.00    3.60
  11  -9  -2   15.30    6.00
 -11  -9   2    4.60    5.70
  11   9  -2    8.30    6.10
 -11   9   2    9.60    5.80
 -10  -9   2    9.90    2.80
 -10  -9   2   10.60    6.00
 -10  -9   2    5.00    3.70
  10  -9  -2    9.20    5.50
  10   9  -2    8.90    5.30
 -10   9   2    3.00    5.40
  -9  -9   2   -2.20    2.60
   9  -9  -2    1.00    4.10
  -9  -9   2   -2.50    2.00
  -9   9   2   -3.20    3.90
   9   9  -2   -3.80    3.60
  -8  -9   2   48.60    6.30
  -8  -9   2   56.09    5.20
   8  -9  -2   34.60    7.40
  -8  -9   2   55.89    7.80
  -8   9   2   64.69   10.20
   8   9  -2   74.59   10.20
  -7  -9   2  103.39    9.90
  -7  -9   2   94.29    5.90
   7  -9  -2   91.89   10.80
   7  -9  -2  118.99   10.20
  -7  -9   2   99.69    9.10
  -7   9   2  102.69   12.40
   7   9  -2   90.19   10.80
  -6  -9   2   39.00    6.40
  -6  -9   2   50.19    6.40
   6  -9  -2   45.80    7.20
   6  -9  -2   36.30    6.00
  -6  -9   2   38.30    5.60
  -6  -9   2   39.30    3.00
  -6   9   2   35.60    7.20
   6   9  -2   40.70    7.00
   5  -9  -2   60.79    7.40
   5  -9  -2   48.90    7.00
  -5  -9   2   61.69    3.40
  -5  -9   2   65.09    7.20
  -5  -9   2   60.59    6.90
  -5   9   2   49.99    7.90
   5   9  -2   67.49    8.20
   4  -9  -2   34.70    5.50
  -4  -9   2   31.80    2.10
  -4  -9   2   37.80    5.10
   4  -9  -2   43.30    6.00
  -4  -9   2   29.50    5.20
   4  -9  -2   27.40    4.90
  -4   9   2   43.40    6.60
   4   9  -2   24.70    4.90
  -3  -9   2   69.69    7.60
   3  -9  -2   55.99    3.30
   3  -9  -2   66.29    7.70
  -3  -9   2   69.19    6.50
   3  -9  -2   64.49    6.70
   3  -9  -2   52.29    6.20
   3   9  -2   44.50    6.10
  -3   9   2   60.59    7.50
   3   9  -2   58.79    6.00
   3   9  -2   60.29    3.50
  -2  -9   2   19.70    3.50
   2  -9  -2   16.60    4.30
   2  -9  -2   19.60    3.60
  -2  -9   2   11.60    3.70
   2  -9  -2   19.80    2.40
  -2   9   2   25.70    4.80
   2   9  -2   18.00    3.70
   2   9  -2   16.40    3.20
   2   9  -2   18.90    2.00
   1  -9  -2   15.10    3.30
  -1  -9   2   20.70    4.40
   1  -9  -2   10.00    3.20
  -1  -9   2   10.10    2.90
   1   9  -2   12.90    2.00
   1   9  -2   14.80    3.00
  -1   9   2   10.50    3.20
   0  -9   2    7.80    2.50
   0  -9   2   12.30    2.90
   0  -9  -2    6.80    2.70
   0  -9   2   11.60    3.70
   0  -9  -2   12.70    3.50
   0  -9  -2    9.50    2.50
   0   9   2   12.10    2.70
   0   9  -2    9.30    2.90
   0   9  -2    8.80    2.10
   0   9   2   10.50    3.00
   1  -9   2    3.80    2.20
  -1  -9  -2    4.30    2.60
  -1  -9  -2    0.20    1.30
   1  -9   2    1.00    1.50
   1  -9   2    1.80    2.20
   1  -9   2    0.00    1.40
  -1  -9  -2    3.50    2.30
   1   9   2    0.20    1.80
   1   9   2   -0.70    1.60
  -1   9  -2    0.30    1.20
  -1   9  -2   -4.50    1.70
   2  -9   2  216.68   12.20
   2  -9   2  219.08   12.80
  -2  -9  -2  211.18   11.00
   2  -9   2  220.98   10.50
   2  -9   2  202.08   13.40
  -2   9  -2  234.18   10.20
   2   9   2  224.88   12.50
   2   9   2  234.08   11.70
  -2   9  -2  222.68   13.20
   3  -9   2  103.89    9.30
  -3  -9  -2   83.59    5.60
   3  -9   2   92.19    4.00
   3  -9   2  104.69    9.80
  -3  -9  -2   91.79    9.20
  -3  -9  -2  103.29    9.10
   3  -9   2   99.69    7.50
   3   9   2   84.39    6.20
   3   9   2  101.69    9.00
  -3   9  -2   99.59    9.50
  -3   9  -2   95.39    4.70
  -4  -9  -2   26.70    3.30
  -4  -9  -2   24.60    4.80
   4  -9   2   26.00    4.80
   4  -9   2   26.30    5.20
  -4  -9  -2   24.50    4.90
  -4   9  -2   27.00    5.30
   4   9   2   28.80    5.20
  -4   9  -2   24.60    2.30
  -5  -9  -2   35.30    4.00
  -5  -9  -2   23.30    4.70
   5  -9   2   23.90    5.00
   5  -9   2   23.90    4.90
  -5  -9  -2   29.00    5.50
  -5   9  -2   31.10    6.00
   5   9   2   25.10    5.50
  -5   9  -2   26.40    2.70
   6  -9   2  124.99   12.10
  -6  -9  -2  151.08    8.60
   6  -9   2  139.19   10.30
  -6  -9  -2  125.39    9.50
  -6  -9  -2  119.79   11.80
  -6   9  -2  134.19   13.00
   6   9   2  127.99   12.80
  -7  -9  -2   47.70    6.50
   7  -9   2   59.09    8.40
  -7  -9  -2   61.49    6.40
   7  -9   2   55.39    7.20
  -7  -9  -2   72.49    9.10
  -7   9  -2   32.20    7.50
   7   9   2   62.59    9.20
  -8  -9  -2    8.50    4.70
  -8  -9  -2    0.20    2.30
   8  -9   2    1.50    4.10
  -8  -9  -2    2.70    2.80
  -8   9  -2   -2.00    3.40
   8   9   2   -0.40    3.70
   9  -9   2    0.50    4.00
  -9  -9  -2    9.80    3.70
  -9  -9  -2   -1.60    4.10
  -9  -9  -2    8.80    3.30
   9   9   2    3.60    4.60
  -9   9  -2    3.80    4.40
 -10  -9  -2   -5.00    2.20
 -10  -9  -2    1.20    2.50
 -10  -9  -2   -0.40    3.90
  10  -9   2   -0.30    3.40
  10   9   2   -5.00    3.70
 -10   9  -2    1.70    4.70
 -11  -9  -2    5.10    4.80
  11  -9   2  -12.40    3.20
  11   9   2    1.30    5.10
 -11   9  -2    8.30    5.50
 -12  -9  -2   62.89   11.20
  12  -9   2   84.09   13.30
 -12   9  -2   70.29   12.40
  12   9   2   95.99   13.90
  13  -9   2   21.00    8.60
 -13  -9  -2    8.20    6.60
  13   9   2   11.80    7.50
 -13   9  -2   16.60    7.10
 -13 -10   2   -0.10    5.90
  13 -10  -2    0.30    5.90
 -13  10   2   11.40    7.20
  13  10  -2   -4.40    5.30
 -12 -10   2    3.40    4.50
 -12 -10   2    3.60    6.20
  12 -10  -2   11.10    6.60
 -12  10   2   11.20    7.20
  12  10  -2   18.10    7.90
 -11 -10   2    0.50    3.70
  11 -10  -2   -3.90    4.10
 -11 -10   2   12.40    6.90
 -11  10   2   -0.10    5.10
  11  10  -2    4.40    5.40
 -10 -10   2    0.60    2.30
  10 -10  -2   -3.00    4.10
 -10 -10   2    0.30    2.80
 -10 -10   2    0.20    5.00
  10  10  -2   -1.50    4.30
 -10  10   2    9.50    5.90
  -9 -10   2   10.60    4.30
  -9 -10   2    6.00    3.20
   9 -10  -2    8.20    5.00
   9  10  -2   13.80    5.70
  -9  10   2    3.90    5.10
  -8 -10   2   29.00    5.20
   8 -10  -2   28.10    6.80
  -8 -10   2   22.00    5.40
  -8  10   2   30.90    7.80
   8  10  -2   21.60    6.30
   7 -10  -2    9.70    3.90
   7 -10  -2    8.60    4.60
  -7 -10   2    9.70    3.40
  -7 -10   2    6.80    1.70
  -7 -10   2   -3.20    2.10
  -7  10   2    5.40    4.60
   7  10  -2    0.30    3.50
   6 -10  -2   20.60    5.40
  -6 -10   2   26.60    2.40
   6 -10  -2   11.90    4.50
  -6 -10   2   23.70    4.90
  -6 -10   2   16.50    4.20
   6  10  -2   13.90    4.90
  -6  10   2   21.50    6.40
  -5 -10   2   24.50    4.70
   5 -10  -2   26.60    5.40
   5 -10  -2   20.50    4.80
  -5 -10   2   26.20    2.10
  -5 -10   2   18.40    4.20
   5  10  -2   21.30    5.20
  -5  10   2   24.00    5.60
   4 -10  -2    8.80    3.40
  -4 -10   2    8.50    3.00
   4 -10  -2   13.70    4.20
  -4 -10   2    5.40    3.00
   4 -10  -2    2.30    2.70
   4  10  -2    3.70    2.70
  -4  10   2    4.70    2.90
   3 -10  -2  120.79   11.10
   3 -10  -2  111.29    5.40
  -3 -10   2   95.89    8.60
   3 -10  -2  107.29    8.10
   3 -10  -2  104.39    8.20
  -3 -10   2  103.39   10.20
   3  10  -2  101.89    5.50
   3  10  -2   97.99    9.20
  -3  10   2  127.69    9.50
   3  10  -2  104.99    7.70
  -2 -10   2    2.90    2.50
   2 -10  -2    6.70    3.60
   2 -10  -2    2.60    2.30
  -2 -10   2    4.90    2.40
   2  10  -2    6.20    2.60
  -2  10   2    5.80    3.20
   2  10  -2    7.70    2.70
   2  10  -2    5.70    1.40
   1 -10  -2  113.29    8.40
  -1 -10   2  124.69    9.60
   1 -10  -2  110.99   10.80
  -1 -10   2  110.29    8.10
  -1  10   2  137.79    9.30
   1  10  -2  126.29    8.50
   1  10  -2  127.89    8.10
  -1  10   2  137.39    7.70
   0 -10   2    1.30    2.80
   0 -10   2    0.10    1.70
   0 -10  -2   -0.60    2.70
   0 -10  -2    0.60    2.00
   0 -10   2   -0.30    1.50
   0  10   2   -1.40    1.30
   0  10  -2    0.80    2.20
   0  10  -2    1.10    1.60
   0  10   2   -1.40    1.80
  -1 -10  -2   21.80    4.10
   1 -10   2   24.00    4.30
  -1 -10  -2   14.60    4.30
   1 -10   2   18.60    4.30
   1 -10   2   21.90    3.60
  -1 -10  -2   21.80    3.20
   1 -10   2   16.70    3.00
  -1  10  -2   19.60    3.90
  -1  10  -2   19.30    2.80
   1  10   2   21.90    3.70
   1  10   2   25.30    4.00
  -2 -10  -2   61.79    7.00
   2 -10   2   63.29    6.60
   2 -10   2   61.39    7.00
   2 -10   2   67.89    8.10
  -2 -10  -2   68.99    8.30
   2 -10   2   67.09    4.40
  -2 -10  -2   58.89    4.70
   2  10   2   65.99    6.00
  -2  10  -2   67.69    4.20
  -2  10  -2   57.39    7.00
   2  10   2   65.69    7.00
  -3 -10  -2   33.10    3.70
  -3 -10  -2   27.60    5.30
   3 -10   2   26.70    5.40
  -3 -10  -2   29.60    5.10
   3 -10   2   24.30    4.80
   3 -10   2   24.90    4.60
   3 -10   2   26.90    1.70
  -3  10  -2   30.40    2.70
   3  10   2   32.70    4.20
  -3  10  -2   27.70    5.00
   3  10   2   34.60    5.40
  -4 -10  -2   13.40    4.00
  -4 -10  -2   14.90    4.20
   4 -10   2    7.00    3.30
   4 -10   2   14.90    4.30
  -4 -10  -2   15.80    2.80
   4  10   2   11.60    2.80
  -4  10  -2   11.90    1.80
  -4  10  -2   15.20    1.70
   4  10   2   13.40    4.10
  -4  10  -2    9.40    4.10
  -5 -10  -2    0.70    2.70
   5 -10   2   -1.10    2.60
   5 -10   2    3.00    3.20
  -5 -10  -2    7.60    3.60
  -5 -10  -2    0.00    1.40
  -5  10  -2    2.00    1.20
   5  10   2    2.00    3.30
  -5  10  -2   -3.70    2.60
  -6 -10  -2  156.58   11.80
  -6 -10  -2  170.68    9.40
  -6 -10  -2  150.38   11.00
   6 -10   2  128.19   13.00
   6 -10   2  142.89   11.20
   6  10   2  155.48   14.20
  -6  10  -2  173.98   13.20
  -7 -10  -2    3.90    2.20
  -7 -10  -2   -2.50    2.40
  -7 -10  -2   -0.20    3.40
   7 -10   2    0.90    3.50
   7 -10   2    2.70    2.90
  -7  10  -2   -1.10    3.40
   7  10   2   -2.20    3.00
  -8 -10  -2   51.89    8.50
  -8 -10  -2   64.49    7.70
  -8 -10  -2   54.59    6.20
   8 -10   2   59.69    9.30
   8  10   2   38.60    8.00
  -8  10  -2   42.70    8.50
  -9 -10  -2    9.70    3.70
   9 -10   2    3.50    3.90
  -9 -10  -2   11.00    3.50
  -9 -10  -2    6.10    4.20
   9  10   2    1.90    4.50
  -9  10  -2    4.40    4.90
 -10 -10  -2    4.50    3.10
 -10 -10  -2    1.80    4.20
  10 -10   2    4.80    5.10
  10  10   2    3.40    5.00
 -10  10  -2    7.00    5.10
 -11 -10  -2   32.50    8.20
  11 -10   2   26.90    7.90
 -11  10  -2   23.90    7.80
  11  10   2   25.30    8.30
  12 -10   2   12.10    7.30
 -12 -10  -2    6.10    5.70
 -12  10  -2   10.30    6.90
  12  10   2    8.40    6.70
 -13 -10  -2   40.30    9.80
  13 -10   2   41.60   10.60
  13  10   2   44.60   11.40
 -13  10  -2   36.40    9.90
  13 -11  -2   78.89   13.40
 -13 -11   2   77.39   14.10
  13  11  -2   58.19   11.90
 -13  11   2   51.19   12.40
 -12 -11   2   95.19   14.90
  12 -11  -2   56.59   11.60
 -12 -11   2   59.49   10.00
  12  11  -2   97.29   14.50
 -12  11   2   61.89   12.40
 -11 -11   2  138.99   17.60
  11 -11  -2  117.29   15.10
 -11 -11   2  118.29   13.00
  11  11  -2  118.09   15.10
 -11  11   2   93.49   15.00
 -10 -11   2   13.10    4.30
  10 -11  -2   20.90    6.30
 -10 -11   2    8.80    4.40
 -10 -11   2   13.30    5.70
  10  11  -2    7.20    5.70
 -10  11   2    4.50    5.70
   9 -11  -2    7.60    5.50
  -9 -11   2    6.20    3.60
  -9 -11   2    5.60    3.60
  -9  11   2   12.30    5.50
   9  11  -2    3.00    5.00
  -8 -11   2   32.80    6.30
  -8 -11   2   26.60    5.40
   8 -11  -2   15.90    5.90
  -8  11   2   28.50    7.90
   8  11  -2   18.10    6.10
   7 -11  -2  330.17   20.90
   7 -11  -2  345.17   19.60
  -7 -11   2  332.87   19.30
  -7 -11   2  342.57   19.20
  -7  11   2  328.67   22.20
   7  11  -2  365.66   21.60
   6 -11  -2   -0.20    2.90
  -6 -11   2    1.60    1.30
   6 -11  -2   -2.20    2.70
  -6 -11   2    1.10    2.60
  -6 -11   2   -1.00    2.70
   6  11  -2   -0.60    3.10
  -6  11   2   -0.90    2.70
  -5 -11   2  106.69    5.00
   5 -11  -2   91.29   10.00
   5 -11  -2  108.39   11.20
  -5 -11   2   83.39    8.80
  -5 -11   2  109.09   10.60
   5 -11  -2   93.29   10.30
   5  11  -2   98.59   10.50
  -5  11   2  110.19   12.10
  -4 -11   2   17.40    4.50
   4 -11  -2    8.20    4.00
   4 -11  -2   14.90    4.30
   4 -11  -2   15.00    4.20
  -4 -11   2   18.80    4.00
  -4  11   2    9.80    4.40
   4  11  -2    7.80    3.60
   4  11  -2   17.20    3.90
   3 -11  -2   12.30    3.50
   3 -11  -2   21.30    2.20
  -3 -11   2   24.20    5.50
  -3 -11   2   22.30    4.20
   3 -11  -2   14.80    4.70
   3 -11  -2   22.80    4.50
   3  11  -2   15.50    4.10
   3  11  -2   12.40    3.50
  -3  11   2    5.40    3.80
   3  11  -2   14.30    2.10
  -2 -11   2   75.09    7.50
   2 -11  -2   64.39    7.50
   2 -11  -2   74.99    7.50
  -2 -11   2   76.99    9.10
   2 -11  -2   88.19    9.80
   2  11  -2   77.69    5.50
   2  11  -2   72.99    7.50
   2  11  -2   81.99    7.60
  -2  11   2   81.89    8.80
  -1 -11   2  104.69   10.90
   1 -11  -2  132.29   12.20
  -1 -11   2  120.19    8.60
   1 -11  -2  123.39    9.00
   1  11  -2  111.09    8.40
  -1  11   2  121.09    7.70
  -1  11   2  137.99    9.60
   1  11  -2  124.39    8.20
   0 -11  -2   13.80    4.40
   0 -11   2   12.30    3.20
   0 -11   2    8.70    3.50
   0 -11  -2    9.40    3.10
   0 -11   2    9.10    3.00
   0  11   2    8.00    2.70
   0  11  -2    7.60    3.20
   0  11  -2    9.00    2.50
   0  11   2    9.20    3.10
   1 -11   2   15.30    4.60
  -1 -11  -2   19.70    5.20
   1 -11   2   15.70    2.90
   1 -11   2   12.10    3.00
   1 -11   2   15.80    3.80
  -1 -11  -2   10.90    2.60
  -1 -11  -2   11.10    3.50
   1  11   2   15.10    3.40
  -1  11  -2   17.50    4.20
  -1  11  -2   15.70    2.70
   1  11   2   18.00    3.70
   2 -11   2  153.18    8.60
   2 -11   2  159.08   10.30
  -2 -11  -2  160.28   10.90
  -2 -11  -2  151.88   11.90
   2 -11   2  163.78   11.10
  -2 -11  -2  153.48    9.10
   2 -11   2  189.68   12.70
  -2  11  -2  167.18    8.50
   2  11   2  180.78   11.00
   2  11   2  179.98   10.10
  -2  11  -2  168.88   11.50
  -3 -11  -2   11.40    2.50
  -3 -11  -2   12.40    3.90
   3 -11   2    8.60    4.00
   3 -11   2   10.30    1.30
  -3 -11  -2   22.30    4.70
   3 -11   2    9.90    3.80
   3 -11   2   17.70    4.00
  -3  11  -2   13.00    1.90
   3  11   2   13.70    3.20
   3  11   2   16.60    4.20
  -3  11  -2   12.40    4.20
  -4 -11  -2   31.50    5.80
  -4 -11  -2   41.70    6.90
  -4 -11  -2   42.60    4.40
   4 -11   2   33.30    6.40
   4 -11   2   45.60    6.50
  -4  11  -2   46.70    2.90
   4  11   2   47.50    7.10
   4  11   2   49.00    5.60
  -4  11  -2   30.60    6.00
  -5 -11  -2   87.99   10.20
  -5 -11  -2  110.79    6.80
   5 -11   2   95.49   10.40
  -5 -11  -2   90.09   10.00
   5 -11   2  126.89   12.10
  -5  11  -2   83.39   10.40
   5  11   2  120.79   11.70
  -6 -11  -2    5.90    3.50
   6 -11   2   10.30    4.50
  -6 -11  -2    7.00    3.80
  -6 -11  -2    7.50    2.40
   6 -11   2   11.30    4.30
   6  11   2    7.70    4.20
  -6  11  -2    6.90    4.40
  -7 -11  -2   -2.70    2.70
   7 -11   2   -1.50    3.00
  -7 -11  -2    1.40    2.10
  -7 -11  -2   -3.50    2.80
   7 -11   2    3.10    3.70
  -7  11  -2    2.20    4.00
   7  11   2    1.00    3.90
  -8 -11  -2  141.79   12.40
   8 -11   2  152.38   15.40
  -8 -11  -2  125.99   13.50
  -8 -11  -2  129.89    8.90
  -8  11  -2  131.19   14.70
   8  11   2  144.29   14.90
  -9 -11  -2   38.30    8.00
  -9 -11  -2   31.60    5.90
   9 -11   2   54.49    9.70
  -9  11  -2   38.10    8.80
   9  11   2   57.79    9.80
 -10 -11  -2    4.50    4.70
  10 -11   2    3.10    5.10
 -10 -11  -2    1.50    3.40
 -10  11  -2    7.60    5.80
  10  11   2    7.00    5.60
 -11 -11  -2   91.89   12.50
  11 -11   2   76.09   12.50
  11  11   2   64.99   11.70
 -11  11  -2   73.19   12.50
  12 -11   2   29.80    8.80
 -12 -11  -2   19.80    7.30
 -12  11  -2   32.60    9.20
  12  11   2   28.30    9.40
 -13 -11  -2   -0.10    4.40
  13 -11   2   -5.20    5.20
 -13  11  -2   -0.10    6.60
  13  11   2    6.10    6.80
  13 -12  -2    9.60    7.30
 -13 -12   2    1.40    5.90
 -13  12   2   -3.20    5.60
  13  12  -2    2.90    6.40
  12 -12  -2    8.60    6.90
 -12 -12   2   12.50    7.20
  12  12  -2   25.80    9.00
 -12  12   2   41.30   10.60
 -11 -12   2   97.19   16.20
 -11 -12   2  184.58   16.60
  11 -12  -2  163.78   18.50
  11  12  -2  173.98   18.80
 -11  12   2  170.68   19.60
  10 -12  -2   80.29   12.00
 -10 -12   2   60.09    7.80
 -10 -12   2   75.79   13.20
 -10 -12   2   68.09    9.50
 -10  12   2   69.19   12.30
  10  12  -2   37.90    9.10
   9 -12  -2   -0.10    4.30
  -9 -12   2   10.80    4.80
  -9 -12   2    9.00    3.90
  -9  12   2    8.00    5.90
   9  12  -2    4.90    5.20
  -8 -12   2    1.60    3.40
   8 -12  -2    5.90    4.60
  -8 -12   2   10.70    4.10
   8  12  -2    3.00    4.50
  -8  12   2    7.50    5.40
  -7 -12   2   70.59    8.70
   7 -12  -2   82.39    9.90
   7 -12  -2   66.79    9.70
  -7 -12   2   73.39    8.90
   7  12  -2   63.09    9.60
  -7  12   2   68.99   11.00
   6 -12  -2  206.88   14.50
   6 -12  -2  197.38   14.60
  -6 -12   2  202.88   14.30
  -6 -12   2  205.58   13.50
   6  12  -2  210.98   15.00
  -6  12   2  190.48   15.20
   5 -12  -2  209.38   14.20
   5 -12  -2  210.98   13.80
   5 -12  -2  177.18   13.10
  -5 -12   2  193.68   12.40
  -5 -12   2  177.38   13.20
   5  12  -2  176.48   13.10
  -5  12   2  155.38   15.50
  -4 -12   2  227.48   14.70
   4 -12  -2  199.68   13.50
   4 -12  -2  183.98   14.10
   4 -12  -2  185.08   13.40
  -4 -12   2  226.58   13.20
   4  12  -2  224.38   14.00
   4  12  -2  197.28   12.70
  -4  12   2  229.68   15.40
   3 -12  -2    7.90    3.50
  -3 -12   2    2.80    2.30
   3 -12  -2    3.70    1.40
   3 -12  -2    0.20    2.50
  -3 -12   2    2.70    3.40
   3 -12  -2    2.80    2.50
   3  12  -2    6.20    1.60
   3  12  -2    0.40    1.80
  -3  12   2    3.30    3.60
   3  12  -2   -0.50    2.30
  -2 -12   2   48.00    7.30
   2 -12  -2   33.80    6.80
  -2 -12   2   61.89    7.10
   2 -12  -2   49.70    6.70
   2 -12  -2   44.50    6.20
   2  12  -2   47.30    6.20
   2  12  -2   44.10    6.00
  -2  12   2   43.30    6.70
  -2  12   2   58.79    5.50
   1 -12  -2   83.09    8.70
  -1 -12   2   77.89    8.10
  -1 -12   2   76.49    9.50
   1 -12  -2   75.39    9.40
  -1  12   2   83.99    8.70
  -1  12   2   72.69    6.80
   1  12  -2   94.19    8.30
   1  12  -2   97.19    8.70
   0 -12   2  329.17   17.70
   0 -12   2  337.87   20.20
   0 -12  -2  315.37   19.90
   0 -12  -2  322.37   18.20
   0 -12   2  337.67   18.10
   0  12   2  358.46   17.50
   0  12  -2  372.96   18.60
   0  12   2  350.16   18.30
   0  12  -2  332.77   16.80
  -1 -12  -2   34.40    4.50
  -1 -12  -2   36.50    5.70
   1 -12   2   30.30    4.30
  -1 -12  -2   25.20    5.60
   1 -12   2   23.30    4.90
   1 -12   2   32.10    6.50
   1 -12   2   29.30    4.60
   1  12   2   35.50    5.30
   1  12   2   29.40    4.80
  -1  12  -2   33.10    4.00
  -1  12  -2   38.40    6.00
   2 -12   2  115.09   10.60
  -2 -12  -2   89.49   10.70
  -2 -12  -2  105.89    7.10
   2 -12   2  106.89    6.70
   2 -12   2  104.09   11.30
  -2 -12  -2  109.79   10.30
   2 -12   2  103.49    9.60
  -2  12  -2  113.99   10.80
  -2  12  -2  113.29    6.60
   2  12   2  115.29    8.10
   2  12   2  120.89    9.00
  -3 -12  -2   65.29    5.30
   3 -12   2   65.29    7.80
  -3 -12  -2   71.89    9.20
   3 -12   2   84.89    9.40
   3 -12   2   80.89    9.90
  -3 -12  -2   66.29    8.10
   3 -12   2   73.39    4.10
  -3  12  -2   76.69    4.70
   3  12   2   85.19    7.60
  -3  12  -2   82.19    9.30
   3  12   2   65.59    8.10
  -4 -12  -2   -0.60    2.70
  -4 -12  -2   -1.80    2.40
   4 -12   2    0.40    2.80
  -4 -12  -2    1.60    1.70
   4 -12   2    0.50    3.20
   4  12   2    1.80    3.30
  -4  12  -2    0.90    1.00
   4  12   2   -1.50    1.80
  -4  12  -2   -1.00    3.30
  -5 -12  -2   -0.30    3.00
  -5 -12  -2   -0.40    1.60
   5 -12   2   -1.20    2.80
   5 -12   2    0.30    3.00
  -5 -12  -2    2.80    3.80
   5  12   2    2.10    3.60
  -5  12  -2   -2.00    3.10
  -5  12  -2   -0.20    1.30
  -6 -12  -2    9.40    4.20
  -6 -12  -2   16.30    4.80
  -6 -12  -2   18.60    3.10
   6 -12   2   15.70    5.30
   6 -12   2   12.80    5.00
  -6  12  -2   11.70    5.20
   6  12   2    9.90    4.70
  -7 -12  -2   35.40    4.50
  -7 -12  -2   28.60    5.80
   7 -12   2   28.10    8.10
   7 -12   2   34.90    7.30
  -7 -12  -2   33.70    7.10
   7  12   2   28.80    7.20
  -7  12  -2   21.70    6.90
  -8 -12  -2   24.80    6.00
   8 -12   2   27.10    6.80
  -8 -12  -2   16.70    5.50
  -8  12  -2   25.20    7.20
   8  12   2   27.10    7.30
  -9 -12  -2    4.00    4.60
   9 -12   2   -3.40    3.70
  -9 -12  -2   10.30    4.30
   9  12   2   11.10    6.00
  -9  12  -2    3.00    5.30
  10 -12   2    5.00    5.50
 -10 -12  -2    3.00    4.20
 -10 -12  -2   13.30    4.60
 -10  12  -2    5.60    5.90
  10  12   2    6.80    6.10
 -11 -12  -2   -0.30    5.00
  11 -12   2    5.70    6.00
  11  12   2   -5.60    4.70
 -11  12  -2   -4.30    5.30
 -12 -12  -2    3.40    5.90
  12 -12   2   -0.70    4.90
 -12  12  -2   -4.30    5.20
  12  12   2   -2.40    5.30
  12 -13  -2   -1.40    5.50
 -12 -13   2   -5.00    5.10
  12  13  -2   -3.00    5.60
 -12  13   2   -5.00    4.90
 -11 -13   2   11.30    7.60
  11 -13  -2    7.30    6.80
 -11 -13   2   13.10    5.20
  11  13  -2   34.10    9.50
 -11  13   2    1.60    6.10
 -10 -13   2    0.40    5.60
 -10 -13   2    2.20    4.00
 -10 -13   2    2.70    3.90
  10 -13  -2   11.20    6.50
 -10  13   2   -2.00    4.80
  10  13  -2    6.70    6.10
  -9 -13   2   38.00    9.90
  -9 -13   2   44.70    7.80
  -9 -13   2   69.69    8.90
   9 -13  -2   38.10    8.90
   9  13  -2   58.59   10.80
  -9  13   2   19.40    8.20
  -8 -13   2   18.30    5.30
  -8 -13   2   13.60    4.70
   8 -13  -2   14.60    6.20
  -8  13   2   12.30    6.10
   8  13  -2    8.20    5.00
  -7 -13   2   27.40    6.30
  -7 -13   2   27.90    5.60
   7 -13  -2   34.10    7.50
   7 -13  -2   19.90    9.10
  -7  13   2   19.00    6.60
   7  13  -2   25.70    6.90
   6 -13  -2   39.60    8.00
  -6 -13   2   84.79    9.20
  -6 -13   2   65.69    9.10
   6 -13  -2   71.39    9.90
   6  13  -2   72.69   10.10
  -6  13   2   53.59    9.10
   5 -13  -2   42.40    7.40
  -5 -13   2   53.19    8.50
   5 -13  -2   54.09    8.20
  -5 -13   2   54.09    7.40
   5 -13  -2   50.29    8.30
   5  13  -2   47.60    8.00
  -5  13   2   37.80    7.80
  -4 -13   2  152.38   11.00
   4 -13  -2  163.48   12.20
   4 -13  -2  175.08   13.40
   4 -13  -2  144.29   11.70
  -4 -13   2  177.88   13.30
   4  13  -2  146.49   10.90
   4  13  -2  159.68   11.90
  -4  13   2  202.28   14.20
  -3 -13   2    0.30    3.10
   3 -13  -2   -2.60    3.20
   3 -13  -2    1.10    3.00
   3 -13  -2    4.90    3.40
  -3 -13   2    1.20    2.60
  -3  13   2    5.70    2.30
  -3  13   2    1.10    2.70
   3  13  -2   -0.10    3.00
   3  13  -2    2.70    2.90
   2 -13  -2   -1.90    1.90
   2 -13  -2    3.90    4.10
   2 -13  -2    3.20    3.00
  -2 -13   2    1.10    2.50
  -2 -13   2   13.80    5.00
   2  13  -2    1.50    2.70
  -2  13   2   10.80    2.80
  -2  13   2    8.70    4.30
   2  13  -2    3.50    2.80
   1 -13  -2    6.60    3.30
  -1 -13   2    7.80    3.60
  -1 -13   2    9.00    4.70
   1 -13  -2   14.70    5.40
  -1 -13   2    6.90    3.20
   1  13  -2    5.70    3.00
   1  13  -2    9.10    3.70
  -1  13   2    9.70    3.00
  -1  13   2   15.60    4.50
   0 -13  -2   33.00    7.00
   0 -13  -2   29.50    5.50
   0 -13   2   26.80    4.80
   0 -13   2   26.00    5.10
   0 -13   2   26.70    4.30
   0 -13   2   25.50    6.30
   0  13   2   32.90    4.80
   0  13  -2   35.90    4.90
   0  13  -2   23.30    4.70
   0  13   2   40.90    5.90
   1 -13   2    0.50    2.60
   1 -13   2    0.10    3.40
   1 -13   2    0.50    2.10
   1 -13   2    2.30    2.20
  -1 -13  -2    4.00    3.10
  -1 -13  -2    4.00    3.00
  -1  13  -2    0.10    1.60
   1  13   2    0.20    2.40
  -1  13  -2   -2.30    2.50
   1  13   2    0.20    2.50
   2 -13   2   54.19    7.60
   2 -13   2   64.09    9.30
  -2 -13  -2   71.89    6.60
   2 -13   2   60.49    7.30
  -2 -13  -2   62.49    8.00
   2 -13   2   67.89    5.20
  -2 -13  -2   57.49    8.90
  -2  13  -2   62.39    8.00
  -2  13  -2   73.59    5.20
   2  13   2   67.39    7.30
   2  13   2   80.69    8.60
   3 -13   2  142.59   14.00
   3 -13   2  140.69   10.30
  -3 -13  -2  114.29   12.60
  -3 -13  -2  140.99   10.70
   3 -13   2  139.59   12.90
   3 -13   2  131.09    6.70
  -3 -13  -2  131.69    8.20
   3  13   2  148.39   10.90
  -3  13  -2  126.89   12.40
   3  13   2  133.49    9.30
  -3  13  -2  137.19    7.40
  -4 -13  -2   20.70    5.70
  -4 -13  -2   30.30    5.90
   4 -13   2   26.80    6.60
  -4 -13  -2   23.10    3.50
   4 -13   2   11.30    4.50
   4  13   2   29.80    6.30
   4  13   2   11.60    3.50
  -4  13  -2   14.00    5.20
  -4  13  -2   19.40    2.30
  -5 -13  -2   -2.90    2.40
  -5 -13  -2    1.50    3.00
  -5 -13  -2    0.20    1.50
   5 -13   2   -2.10    3.30
   5 -13   2   -3.40    2.70
  -5  13  -2    1.00    3.80
   5  13   2   -2.20    2.80
   6 -13   2   17.20    5.90
  -6 -13  -2   21.40    5.50
  -6 -13  -2   16.80    3.30
  -6 -13  -2   27.90    6.50
   6 -13   2    3.80    4.00
   6  13   2   22.80    6.30
  -6  13  -2   13.20    5.00
   7 -13   2    8.80    4.80
  -7 -13  -2   13.70    5.30
  -7 -13  -2    5.20    4.30
  -7  13  -2   12.70    5.90
   7  13   2   16.40    6.20
  -8 -13  -2   22.80    6.00
  -8 -13  -2   29.40    6.70
   8 -13   2   26.10    7.20
  -8  13  -2   15.40    6.40
   8  13   2   17.20    6.40
  -9 -13  -2    5.00    4.40
  -9 -13  -2   -0.60    3.20
   9 -13   2   -2.80    2.90
   9  13   2   -4.80    4.30
  -9  13  -2   -6.30    3.80
 -10 -13  -2    4.70    4.00
 -10 -13  -2    1.20    4.30
  10 -13   2   -0.60    5.00
 -10  13  -2   -9.60    4.30
  10  13   2   -4.30    4.70
  11 -13   2    0.90    5.00
 -11 -13  -2    0.10    4.90
 -11  13  -2    1.40    5.90
  11  13   2   10.80    6.80
 -12 -13  -2   15.30    7.10
  12  13   2   10.50    7.70
 -12  13  -2    6.30    7.40
  12 -14  -2   -1.60    6.00
 -12 -14   2    5.10    6.80
 -12  14   2    7.20    6.80
  12  14  -2    6.90    7.10
 -11 -14   2   19.40    6.10
 -11 -14   2   25.00    8.70
 -11 -14   2   15.90    5.80
  11 -14  -2   15.50    8.30
  11  14  -2   14.60    7.50
 -11  14   2   24.30    9.30
  10 -14  -2    0.30    5.40
 -10 -14   2   -3.20    3.10
 -10 -14   2   -0.70    3.80
 -10 -14   2   -3.10    5.20
 -10  14   2   -1.40    5.70
  10  14  -2    0.10    5.50
  -9 -14   2    1.10    3.90
   9 -14  -2    6.70    5.90
  -9 -14   2   -0.50    3.50
  -9 -14   2    0.40    4.00
   9  14  -2    6.30    5.60
  -9  14   2   -1.70    3.80
  -8 -14   2   -1.60    3.30
   8 -14  -2   -1.00    4.20
  -8 -14   2    3.20    3.60
   8  14  -2    3.30    4.90
  -8  14   2    4.70    5.60
  -7 -14   2   22.10    5.40
  -7 -14   2   21.00    5.80
   7 -14  -2   24.40    6.90
  -7  14   2   22.40    6.80
   7  14  -2   25.10    6.90
  -6 -14   2   29.20    6.10
  -6 -14   2   32.90    7.00
   6 -14  -2   27.90    6.60
   6 -14  -2   45.70    8.20
  -6  14   2   49.60    9.30
   6  14  -2   45.60    8.20
  -5 -14   2   20.70    5.00
  -5 -14   2   14.10    5.50
   5 -14  -2   20.70    5.80
   5 -14  -2   24.30    6.40
   5 -14  -2   27.90    6.40
  -5  14   2   18.20    5.70
   5  14  -2   18.20    5.70
   4 -14  -2   64.99    9.80
  -4 -14   2   48.50    7.00
   4 -14  -2   53.49    7.90
  -4 -14   2   53.89    8.80
   4 -14  -2   68.09    9.10
   4  14  -2   53.69    7.40
  -4  14   2   67.59    9.50
   4  14  -2   70.49    9.20
  -3 -14   2  107.69   10.30
   3 -14  -2  116.89   11.20
   3 -14  -2   93.59   10.40
  -3 -14   2   96.39   11.50
   3 -14  -2   94.89   11.50
   3  14  -2  117.89   11.10
  -3  14   2   96.29    7.10
   3  14  -2  109.89   10.30
  -3  14   2   87.09   10.80
  -2 -14   2   17.30    5.50
   2 -14  -2   19.70    5.80
   2 -14  -2   15.30    4.30
   2 -14  -2    9.40    4.00
  -2 -14   2   19.90    4.70
  -2  14   2   22.00    4.00
   2  14  -2    8.50    3.70
  -2  14   2   15.20    4.60
   2  14  -2   14.80    4.70
  -1 -14   2   49.10    6.90
  -1 -14   2   44.50    8.20
   1 -14  -2   42.30    6.80
   1 -14  -2   40.10    7.80
  -1 -14   2   25.70    5.40
  -1  14   2   45.00    5.80
  -1  14   2   47.60    7.20
   1  14  -2   37.80    6.20
   1  14  -2   54.99    6.80
   0 -14   2   24.80    4.40
   0 -14   2   22.30    5.10
   0 -14  -2   21.90    6.40
   0 -14   2   28.50    5.30
   0 -14   2   21.70    5.80
   0 -14  -2   24.40    5.50
   0  14  -2   23.40    4.80
   0  14   2   27.10    5.40
   0  14  -2   29.40    4.60
   0  14   2   31.00    5.20
   1 -14   2   11.70    4.20
   1 -14   2   17.00    5.20
   1 -14   2   15.30    3.90
   1 -14   2   21.30    4.00
  -1 -14  -2   12.10    5.30
  -1 -14  -2   11.90    4.10
   1  14   2   14.40    4.10
  -1  14  -2   12.90    3.10
  -1  14  -2   15.10    4.80
   1  14   2   12.00    3.90
   2 -14   2   28.10    6.80
  -2 -14  -2   34.00    6.00
   2 -14   2   23.70    3.60
   2 -14   2   15.00    4.70
   2 -14   2   40.10    6.10
  -2 -14  -2   34.20    7.30
   2  14   2   27.30    5.40
  -2  14  -2   19.70    5.60
   2  14   2   30.80    5.20
  -2  14  -2   32.60    4.10
  -3 -14  -2   43.20    7.00
   3 -14   2   48.40    7.60
   3 -14   2   48.20    7.10
  -3 -14  -2   47.80    5.30
   3 -14   2   47.60    8.60
  -3 -14  -2   36.10    7.60
  -3  14  -2   57.29    8.40
  -3  14  -2   42.50    4.20
   3  14   2   40.10    6.00
   3  14   2   43.80    7.40
   4 -14   2   -1.30    3.90
   4 -14   2   -5.80    2.50
  -4 -14  -2   -0.90    1.60
  -4 -14  -2   -1.20    3.40
  -4 -14  -2    3.10    3.30
   4 -14   2   -1.70    2.60
   4  14   2    3.50    3.70
  -4  14  -2    2.20    3.90
   4  14   2    0.10    2.30
   5 -14   2    4.40    3.60
  -5 -14  -2    1.50    3.70
  -5 -14  -2    1.00    3.30
   5 -14   2    2.90    4.30
  -5 -14  -2   -0.20    1.70
  -5  14  -2   -1.20    3.70
   5  14   2    0.80    4.10
  -6 -14  -2    5.50    4.30
   6 -14   2   18.60    6.30
  -6 -14  -2   20.90    6.00
   6 -14   2   14.00    5.20
   6  14   2   21.10    6.70
  -6  14  -2   21.20    6.60
   7 -14   2    6.70    4.80
  -7 -14  -2    6.20    4.30
  -7 -14  -2    9.10    4.70
  -7  14  -2   -3.10    4.00
   7  14   2    3.90    5.00
   8 -14   2    1.70    4.70
  -8 -14  -2   -0.30    3.70
  -8 -14  -2    3.70    4.20
  -8  14  -2   -2.30    3.30
   8  14   2    0.80    4.90
   9 -14   2   35.90    9.20
  -9 -14  -2   31.70    7.50
  -9 -14  -2   44.80    7.90
   9  14   2   18.50    7.50
  -9  14  -2   38.20    9.20
 -10 -14  -2    4.90    4.70
 -10 -14  -2    0.20    3.90
  10 -14   2   11.30    6.50
 -10  14  -2   -1.50    5.30
  10  14   2   -0.10    5.20
  11 -14   2   14.10    7.30
 -11 -14  -2   20.00    7.10
 -11  14  -2   -3.70    5.30
  11  14   2    9.50    6.90
 -12 -14  -2    7.50    6.00
  12 -14   2    0.00    6.20
  12  14   2    4.40    6.60
 -12  14  -2   -4.10    5.80
  11 -15  -2    4.00    6.40
 -11 -15   2   10.40    5.90
 -11 -15   2    8.60    7.60
 -11 -15   2    4.70    4.90
  11  15  -2    4.80    6.40
 -11  15   2    3.00    6.20
 -10 -15   2   17.50    6.10
  10 -15  -2    5.10    6.90
 -10 -15   2    5.50    4.80
 -10 -15   2    4.30    6.40
  10  15  -2   13.60    7.30
 -10  15   2    3.10    6.20
  -9 -15   2    4.60    4.50
   9 -15  -2    8.20    6.30
  -9 -15   2    7.80    4.90
  -9 -15   2   10.20    7.00
  -9  15   2   -0.70    5.50
   9  15  -2   14.00    6.60
   8 -15  -2    5.10    4.60
  -8 -15   2    7.70    4.40
  -8 -15   2    5.90    6.20
  -8 -15   2    5.60    4.30
   8  15  -2    9.70    5.90
  -8  15   2    8.90    6.60
   7 -15  -2   56.59   10.20
  -7 -15   2   64.99   10.10
  -7 -15   2   69.49    9.20
  -7  15   2   75.09   12.10
   7  15  -2   96.29   12.50
  -6 -15   2  147.19   13.30
   6 -15  -2  146.09   15.00
  -6 -15   2  106.59   13.00
   6 -15  -2  108.19   12.90
  -6  15   2  122.39   14.50
   6  15  -2  119.79   13.70
   5 -15  -2  176.18   14.40
  -5 -15   2  192.58   14.00
   5 -15  -2  233.18   16.90
  -5 -15   2  225.88   16.50
   5 -15  -2  227.58   15.80
   5  15  -2  220.88   15.80
  -5  15   2  212.08   16.70
  -4 -15   2  117.59   13.30
   4 -15  -2  145.39   15.00
   4 -15  -2   98.69   11.60
   4 -15  -2  126.89   12.60
  -4 -15   2  110.09   11.00
  -4  15   2  109.19   12.70
  -4  15   2  129.89    8.20
   4  15  -2  118.29   11.40
   4  15  -2   96.19   11.40
   3 -15  -2    4.10    3.50
   3 -15  -2    7.00    3.70
   3 -15  -2    1.90    4.50
  -3 -15   2    0.60    2.70
  -3 -15   2    3.80    4.20
   3  15  -2   -2.60    2.50
  -3  15   2   -0.10    3.00
  -3  15   2    1.50    2.30
   3  15  -2   -1.60    2.50
  -2 -15   2   78.49    9.60
   2 -15  -2   50.29    7.80
  -2 -15   2   76.29    8.70
  -2 -15   2   69.79   10.30
   2 -15  -2   65.09   10.10
   2 -15  -2   68.79    8.30
  -2  15   2   58.99    8.80
  -2  15   2   73.79    7.40
   2  15  -2   61.49    8.00
   2  15  -2   68.49    8.60
  -1 -15   2   28.40    5.70
   1 -15  -2   24.90    5.60
   1 -15  -2   20.50    6.00
  -1 -15   2   25.00    5.40
   1  15  -2   29.80    5.40
  -1  15   2   39.00    6.90
  -1  15   2   32.70    5.10
   1  15  -2   34.40    6.20
   0 -15   2   71.69    7.70
   0 -15  -2   72.99    8.90
   0 -15   2   69.39    7.90
   0 -15   2   72.69    8.80
   0 -15   2   69.29   10.40
   0 -15  -2   75.19   10.80
   0  15  -2   79.39    9.00
   0  15   2   73.39    8.80
   0  15  -2   69.49    7.50
   0  15   2   77.09    8.30
  -1 -15  -2    1.90    3.20
   1 -15   2    6.20    3.20
   1 -15   2    0.70    4.10
  -1 -15  -2   10.40    5.20
   1 -15   2    0.70    2.60
   1 -15   2   -0.20    3.00
  -1  15  -2   10.00    3.20
   1  15   2    6.00    3.30
   1  15   2   10.90    4.00
  -1  15  -2    4.70    3.30
  -2 -15  -2   95.89   10.70
   2 -15   2  105.29   11.30
  -2 -15  -2   99.89   12.70
   2 -15   2  118.39   13.60
   2 -15   2  116.39   11.10
   2 -15   2  109.89    7.60
   2  15   2  130.39    9.70
   2  15   2  113.29   11.40
  -2  15  -2  125.49    7.80
  -2  15  -2  142.59   13.00
  -3 -15  -2    1.50    3.90
   3 -15   2    8.80    5.00
   3 -15   2    9.50    3.90
   3 -15   2   14.70    5.20
  -3 -15  -2    5.80    3.90
  -3  15  -2    5.50    4.40
   3  15   2    7.70    4.20
   3  15   2    6.90    3.40
  -4 -15  -2  225.98   16.80
   4 -15   2  211.38   15.00
  -4 -15  -2  240.48   15.40
   4 -15   2  238.98   17.20
   4 -15   2  222.68   15.90
  -4 -15  -2  207.28   11.80
  -4  15  -2  236.28   16.40
   4  15   2  194.78   13.20
   4  15   2  223.68   15.60
   5 -15   2   87.99   11.10
  -5 -15  -2  118.29   13.40
  -5 -15  -2  106.19   11.70
   5 -15   2  124.99   13.80
   5  15   2  113.19   13.10
  -5  15  -2  103.69   12.40
   6 -15   2   12.90    6.10
  -6 -15  -2    8.80    5.10
  -6 -15  -2    8.60    4.40
   6 -15   2   12.70    5.20
   6  15   2   10.90    5.30
  -6  15  -2    4.60    5.20
  -7 -15  -2    4.70    4.50
  -7 -15  -2    5.70    4.90
   7 -15   2    2.80    4.80
  -7  15  -2   11.30    6.20
   7  15   2    2.40    5.10
   8 -15   2    1.40    4.80
  -8 -15  -2   10.00    5.60
  -8 -15  -2   10.00    5.40
  -8  15  -2    3.00    5.30
   8  15   2   -0.20    4.50
  -9 -15  -2   25.00    6.80
  -9 -15  -2   22.90    6.50
   9 -15   2   15.60    6.90
  -9  15  -2    5.40    6.60
   9  15   2   15.10    7.20
  10 -15   2   19.90    8.10
 -10 -15  -2   24.60    6.90
 -10 -15  -2   28.80    7.60
  10  15   2   13.10    7.20
 -10  15  -2   14.70    7.60
  11 -15   2    3.70    6.80
 -11 -15  -2    1.30    4.80
 -11  15  -2    6.40    7.10
  11  15   2    5.90    6.50
 -11 -16   2   59.99   13.30
  11 -16  -2   80.79   14.30
 -11 -16   2   79.29   10.90
  11  16  -2   63.79   13.20
 -11  16   2   53.89   13.10
 -10 -16   2    4.90    4.60
 -10 -16   2   -6.00    3.90
 -10 -16   2    5.30    5.40
  10 -16  -2   -1.80    4.90
 -10  16   2  -10.90    4.90
  10  16  -2   -4.80    5.30
   9 -16  -2   36.30    9.00
  -9 -16   2   53.29   11.70
  -9 -16   2   41.90    8.00
  -9 -16   2   35.80    8.40
  -9  16   2   51.49   11.10
   9  16  -2   56.09   11.20
  -8 -16   2   -5.20    2.90
  -8 -16   2   -2.70    4.10
   8 -16  -2    1.10    4.80
  -8 -16   2   -0.60    5.70
   8  16  -2   -2.80    4.60
  -8  16   2   -0.60    5.50
  -7 -16   2   21.40    6.00
  -7 -16   2   23.70    6.80
   7 -16  -2   10.40    6.00
  -7 -16   2   15.00    7.60
   7  16  -2   25.70    7.30
  -7  16   2   25.20    8.30
  -6 -16   2    2.10    5.00
  -6 -16   2   -0.40    4.30
  -6 -16   2    6.30    3.80
   6 -16  -2    2.80    4.10
   6 -16  -2    4.20    4.40
   6  16  -2   -2.60    3.60
  -6  16   2   -3.30    4.70
   5 -16  -2    3.80    5.00
  -5 -16   2    0.10    4.30
  -5 -16   2    3.80    3.60
  -5 -16   2    0.20    3.90
   5 -16  -2    1.70    3.20
   5 -16  -2    5.70    4.60
   5  16  -2   -2.10    3.50
  -5  16   2   -3.90    3.80
  -4 -16   2    2.90    4.70
   4 -16  -2    2.30    4.00
  -4 -16   2    2.70    3.70
   4 -16  -2    6.60    4.60
   4 -16  -2    5.20    4.10
  -4 -16   2   11.40    5.20
  -4  16   2   10.00    4.80
  -4  16   2   14.00    3.60
   4  16  -2    5.40    3.80
   4  16  -2    5.30    4.20
  -3 -16   2    8.70    4.00
   3 -16  -2    5.70    4.10
  -3 -16   2    1.20    4.40
  -3 -16   2   10.00    4.70
   3 -16  -2    3.00    3.60
   3 -16  -2    1.60    4.70
   3  16  -2    9.20    4.10
  -3  16   2    5.60    4.80
   3  16  -2    2.90    3.80
  -3  16   2    6.40    3.10
   2 -16  -2   82.69   11.80
  -2 -16   2   75.09   11.10
  -2 -16   2   80.99   10.40
   2 -16  -2   77.49    9.40
  -2 -16   2   76.09    9.30
   2 -16  -2   63.19    9.10
  -2  16   2   74.99   10.10
  -2  16   2   96.59    8.70
   2  16  -2   91.69    9.90
   2  16  -2   81.39    9.60
   1 -16  -2  112.69   14.00
   1 -16  -2   97.69   11.60
  -1 -16   2  123.79   11.90
  -1 -16   2  129.09   14.60
  -1 -16   2  136.89   12.80
   1  16  -2  129.59   12.00
  -1  16   2  118.49   10.90
  -1  16   2  131.59   12.70
   1  16  -2  135.29   10.10
   0 -16  -2   78.59    9.80
   0 -16   2  105.69    9.90
   0 -16   2  109.29   11.40
   0 -16   2   83.29   11.80
   0 -16   2   73.39    8.40
   0 -16  -2   71.49   11.40
   0  16  -2  106.79    9.30
   0  16   2   87.39    9.30
   0  16   2   90.29    9.90
   0  16  -2   84.09    9.90
  -1 -16  -2    4.70    4.80
  -1 -16  -2   15.70    4.80
   1 -16   2    6.70    5.40
   1 -16   2    7.60    3.30
   1 -16   2   10.00    3.60
   1 -16   2    6.10    3.90
   1  16   2   10.40    4.20
  -1  16  -2    9.10    4.50
   1  16   2    6.50    3.70
  -1  16  -2   11.40    3.40
   2 -16   2   -0.70    3.20
  -2 -16  -2    0.50    4.20
  -2 -16  -2    6.10    3.80
   2 -16   2   -5.00    3.70
   2 -16   2   -0.40    2.90
   2  16   2   -3.90    3.20
  -2  16  -2   -3.60    2.20
  -2  16  -2    3.40    2.30
   2  16   2    4.00    3.20
  -3 -16  -2    3.70    3.50
   3 -16   2    4.90    5.00
   3 -16   2    5.00    4.40
   3 -16   2   12.90    4.70
  -3 -16  -2    5.70    4.90
   3  16   2    7.50    4.20
  -3  16  -2   10.80    5.10
   3  16   2    5.10    3.40
   4 -16   2    4.10    4.10
   4 -16   2   10.10    5.70
   4 -16   2    7.70    4.60
  -4 -16  -2   11.40    4.80
  -4 -16  -2    9.50    5.40
   4  16   2    7.40    3.60
   4  16   2   -1.50    3.70
  -4  16  -2    5.70    4.70
  -5 -16  -2   51.19    9.50
   5 -16   2   41.50    8.00
  -5 -16  -2   35.50    7.20
   5 -16   2   49.90    9.70
   5  16   2   48.40    8.90
  -5  16  -2   47.90    8.70
  -6 -16  -2   34.20    7.30
  -6 -16  -2   29.00    7.80
   6 -16   2   26.10    7.50
   6 -16   2   28.60    6.70
   6  16   2   26.10    7.30
  -6  16  -2   23.20    7.30
  -7 -16  -2  219.48   17.80
   7 -16   2  267.77   19.30
  -7 -16  -2  240.88   17.70
   7  16   2  278.77   19.90
  -7  16  -2  278.87   20.40
   8 -16   2   29.80    8.00
  -8 -16  -2   12.00    6.20
  -8 -16  -2    9.90    5.60
   8  16   2   26.10    8.30
  -8  16  -2   15.50    7.10
  -9 -16  -2   -1.20    4.00
   9 -16   2    5.90    6.30
  -9 -16  -2    0.90    4.70
  -9  16  -2   -1.20    5.30
   9  16   2    4.60    5.50
 -10 -16  -2   63.69   10.20
 -10 -16  -2   66.79   10.80
  10 -16   2   69.39   12.60
  10  16   2   60.09   12.10
 -10  16  -2   61.09   12.30
 -11 -16  -2   -4.80    3.70
  11 -16   2   11.30    7.30
 -11  16  -2    5.90    7.30
  11  16   2    2.60    6.10
 -10 -17   2   -0.30    4.00
 -10 -17   2    3.40    7.60
 -10 -17   2    0.90    4.80
  10 -17  -2   -0.50    6.30
  10  17  -2    1.30    5.80
 -10  17   2    2.10    7.00
  -9 -17   2    9.20    5.70
  -9 -17   2    1.40    5.40
   9 -17  -2    0.10    5.20
  -9 -17   2   -2.10    3.50
  -9  17   2    1.90    6.50
   9  17  -2   -1.10    5.40
   8 -17  -2    2.90    5.50
  -8 -17   2    7.50    6.80
  -8 -17   2    1.70    5.10
  -8 -17   2   10.70    5.30
   8  17  -2   18.20    7.80
  -8  17   2   -2.80    5.60
  -7 -17   2  -10.00    3.50
  -7 -17   2   -3.30    3.40
   7 -17  -2   -2.40    4.10
  -7 -17   2    2.40    5.70
   7  17  -2    0.80    4.80
  -7  17   2   -6.00    4.80
  -6 -17   2   63.29   10.70
  -6 -17   2   73.99    9.80
   6 -17  -2   83.79   11.90
   6 -17  -2   80.49   12.10
  -6 -17   2   96.49   13.70
   6  17  -2   69.79   11.20
  -6  17   2   81.19   12.40
  -5 -17   2   -6.00    3.90
  -5 -17   2   -2.20    3.80
   5 -17  -2   -3.00    3.40
   5 -17  -2   -5.20    3.40
   5 -17  -2   -3.10    4.40
  -5 -17   2    3.50    4.10
  -5  17   2    9.20    5.90
   5  17  -2    8.50    4.80
  -4 -17   2   19.80    6.80
   4 -17  -2    4.50    5.30
  -4 -17   2    3.70    4.70
   4 -17  -2    6.70    4.90
  -4 -17   2   10.90    4.50
   4 -17  -2   13.90    5.30
  -4  17   2   16.80    6.10
   4  17  -2    9.90    4.50
   4  17  -2   10.60    5.40
   3 -17  -2   -5.80    4.10
  -3 -17   2    5.30    3.90
   3 -17  -2    3.50    4.10
  -3 -17   2   10.00    5.70
  -3 -17   2    3.10    4.00
   3 -17  -2    8.20    4.20
  -3  17   2    2.10    4.70
   3  17  -2    7.80    4.20
  -3  17   2    6.90    3.20
   3  17  -2    1.60    4.00
  -2 -17   2    9.40    4.10
   2 -17  -2    8.20    5.80
   2 -17  -2    5.50    4.00
   2 -17  -2    3.70    3.90
  -2 -17   2    5.20    4.10
  -2 -17   2   -1.60    4.30
  -2  17   2    5.50    4.70
   2  17  -2    1.60    3.50
  -2  17   2    7.10    3.50
   2  17  -2    1.30    2.80
   1 -17  -2   12.20    4.30
   1 -17  -2   13.40    6.50
  -1 -17   2   15.20    5.00
   1 -17  -2   11.70    4.90
  -1 -17   2    9.50    4.50
  -1 -17   2   11.90    3.80
  -1 -17   2   13.90    6.30
  -1  17   2   14.90    5.30
   1  17  -2   12.30    4.30
  -1  17   2   15.80    4.40
   1  17  -2   16.00    5.30
   0 -17   2   10.30    3.90
   0 -17  -2   15.70    6.70
   0 -17   2   20.80    5.80
   0 -17   2   10.10    6.00
   0 -17   2    6.50    3.10
   0 -17  -2   18.70    5.50
   0  17  -2   11.00    4.90
   0  17   2    7.00    4.40
   0  17  -2   15.80    4.40
   0  17   2   11.60    4.50
   1 -17   2   63.49    9.00
  -1 -17  -2   58.99    8.70
   1 -17   2   49.80    6.70
   1 -17   2   60.69    7.80
   1 -17   2   53.89   10.10
  -1 -17  -2   51.69    9.50
  -1  17  -2   77.69   10.10
   1  17   2   62.49    8.50
  -1  17  -2   65.29    7.10
   1  17   2   60.19    8.30
  -2 -17  -2    1.20    3.60
   2 -17   2    0.10    3.20
   2 -17   2    0.50    4.80
  -2 -17  -2    0.10    3.30
   2 -17   2   -1.90    2.60
  -2  17  -2   -0.40    3.90
   2  17   2    0.90    3.80
   2  17   2   -1.20    3.40
   3 -17   2    0.20    4.20
   3 -17   2    6.40    5.60
  -3 -17  -2    0.70    4.40
  -3 -17  -2   -5.40    2.50
   3 -17   2   -1.20    2.90
   3  17   2   -2.20    2.70
   3  17   2   -5.50    3.60
  -3  17  -2    0.10    3.00
   4 -17   2   30.10    8.20
   4 -17   2   38.50    7.60
   4 -17   2   34.10    7.60
  -4 -17  -2   30.10    8.00
  -4 -17  -2   44.10    7.90
   4  17   2   31.10    7.90
   4  17   2   29.90    5.90
  -4  17  -2   40.30    8.60
   5 -17   2    6.90    4.60
  -5 -17  -2    4.30    5.40
   5 -17   2    0.50    4.90
  -5 -17  -2   -0.10    3.10
   5  17   2    7.40    5.20
  -5  17  -2    4.70    4.10
  -6 -17  -2    0.80    4.60
   6 -17   2    0.30    3.90
   6 -17   2    1.20    5.20
  -6 -17  -2    0.30    3.50
  -6  17  -2    3.80    5.00
   6  17   2   -3.50    4.30
  -7 -17  -2   68.79   10.40
   7 -17   2   52.09   10.40
  -7 -17  -2   58.49   10.60
  -7  17  -2   55.39   10.30
   7  17   2   46.90   10.10
  -8 -17  -2   -2.70    4.70
  -8 -17  -2    0.30    4.30
   8 -17   2   -1.60    4.60
  -8  17  -2   -6.50    4.70
   8  17   2   -0.80    4.90
  -9 -17  -2    7.60    5.40
   9 -17   2   16.10    7.00
  -9 -17  -2   10.40    6.20
   9  17   2   15.10    7.40
  -9  17  -2    4.20    7.00
 -10 -17  -2   38.60    8.90
 -10 -17  -2   35.90    8.70
  10 -17   2   42.40   10.90
 -10  17  -2   38.80   10.20
  10  17   2   19.00    7.90
  10 -18  -2    8.60    7.10
 -10 -18   2    2.70    5.10
 -10 -18   2    0.80    5.10
 -10 -18   2   -2.60    6.00
  10  18  -2    9.60    7.20
 -10  18   2   -2.80    6.30
  -9 -18   2    0.10    4.70
  -9 -18   2   -2.50    6.20
  -9 -18   2   -3.40    4.90
   9 -18  -2   -5.50    5.20
  -9  18   2   -8.50    5.40
   9  18  -2    7.40    6.60
  -8 -18   2   -2.80    4.80
  -8 -18   2   12.70    7.40
  -8 -18   2   10.20    5.00
   8 -18  -2    8.00    6.50
   8  18  -2    7.80    6.10
  -8  18   2    8.30    7.50
  -7 -18   2   31.40    7.10
   7 -18  -2   32.80    8.80
  -7 -18   2   21.10    8.40
  -7 -18   2   19.30    7.60
  -7  18   2   30.20    8.40
   7  18  -2   12.30    6.90
  -6 -18   2    3.30    5.90
   6 -18  -2   -0.70    5.90
  -6 -18   2    3.90    3.90
  -6 -18   2    3.80    5.00
   6 -18  -2    2.60    5.10
   6  18  -2   12.50    6.40
  -6  18   2   -2.50    4.80
  -5 -18   2    6.30    4.20
   5 -18  -2   -5.00    3.30
   5 -18  -2   16.50    6.00
   5 -18  -2    8.00    5.70
  -5 -18   2    3.20    5.20
  -5 -18   2   -3.80    4.30
  -5  18   2   -0.30    3.80
   5  18  -2    5.30    5.10
   4 -18  -2    1.60    4.10
   4 -18  -2   -0.30    3.50
  -4 -18   2   -0.60    4.60
   4 -18  -2   -1.00    4.90
  -4 -18   2   -4.20    2.90
  -4 -18   2    4.20    4.80
   4  18  -2   -5.20    3.80
  -4  18   2    0.40    4.60
   4  18  -2   -2.20    3.20
   3 -18  -2    2.40    4.90
   3 -18  -2    0.50    3.40
   3 -18  -2    0.00    4.00
  -3 -18   2    3.00    5.10
  -3 -18   2   -2.20    3.20
  -3 -18   2   -1.60    3.60
   3  18  -2    0.30    3.40
  -3  18   2   -1.30    4.10
   3  18  -2   -0.40    4.20
  -2 -18   2  100.99   11.50
   2 -18  -2   92.39   10.90
  -2 -18   2   90.29   13.20
  -2 -18   2   73.89   10.40
   2 -18  -2   53.29   10.90
   2 -18  -2   95.09   11.70
  -2  18   2  100.79    9.90
   2  18  -2   90.09   10.50
  -2  18   2  118.69   12.80
   2  18  -2   94.59   11.00
  -1 -18   2   71.29    9.80
  -1 -18   2   69.19    7.80
  -1 -18   2   63.19    8.90
   1 -18  -2   50.69    8.70
   1 -18  -2   73.59   11.90
  -1 -18   2   59.49   11.30
   1 -18  -2   54.89    8.30
  -1  18   2   77.79    8.80
  -1  18   2   63.89    9.60
   1  18  -2   65.79    9.30
   1  18  -2   67.79    8.90
   0 -18   2   29.60    6.50
   0 -18  -2   38.70    7.50
   0 -18   2   16.20    6.60
   0 -18   2   20.50    5.20
   0 -18  -2   34.50    8.90
   0 -18   2   37.00    6.40
   0  18   2   52.09    8.10
   0  18  -2   31.20    7.10
   0  18  -2   38.80    6.20
   1 -18   2   25.10    8.00
   1 -18   2   11.10    4.50
  -1 -18  -2    6.90    4.30
  -1 -18  -2   14.40    6.70
   1 -18   2    6.70    4.30
   1  18   2    2.60    4.00
  -1  18  -2   11.80    5.40
   1  18   2    6.70    4.30
   2 -18   2   -1.80    5.00
  -2 -18  -2    8.00    4.60
  -2 -18  -2    4.80    5.60
   2 -18   2    2.40    4.10
   2 -18   2    3.20    3.20
  -2  18  -2   10.00    5.50
   2  18   2   -2.30    3.10
   2  18   2    0.70    3.80
   3 -18   2    1.40    3.90
   3 -18   2   12.60    3.90
  -3 -18  -2   -1.30    4.50
  -3 -18  -2    8.00    4.40
   3 -18   2   -2.70    3.30
   3  18   2   -3.80    3.20
   3  18   2    0.00    3.30
  -3  18  -2    5.20    5.20
   4 -18   2   -3.00    4.90
  -4 -18  -2    1.50    3.80
  -4 -18  -2    2.60    4.70
   4 -18   2   -3.50    3.60
   4 -18   2    3.50    4.20
   4  18   2    0.30    3.50
  -4  18  -2   -0.80    4.70
   4  18   2    9.40    5.00
   5 -18   2    4.60    4.40
  -5 -18  -2   11.40    6.60
  -5 -18  -2    8.90    5.10
   5 -18   2   15.40    7.00
   5  18   2    9.90    5.60
  -5  18  -2   11.90    5.60
  -6 -18  -2    8.90    4.90
   6 -18   2    8.90    5.40
  -6 -18  -2    3.80    6.00
  -6  18  -2    9.50    6.40
   6  18   2   -0.40    5.30
  -7 -18  -2    0.10    4.30
   7 -18   2    2.60    5.30
  -7 -18  -2    3.60    5.60
  -7  18  -2    4.50    5.60
   7  18   2    8.60    6.50
  -8 -18  -2   42.50    9.60
  -8 -18  -2   28.50    7.70
   8 -18   2   42.90   10.40
  -8  18  -2   38.20   10.30
   8  18   2   54.69   10.90
  -9 -18  -2   17.10    7.00
  -9 -18  -2   -0.50    5.50
   9 -18   2   27.50    9.10
  -9  18  -2   21.10    8.70
   9  18   2   18.50    8.40
 -10 -18  -2    9.20    6.60
  -9 -19   2    3.50    6.90
  -9 -19   2    3.50    6.20
  -9 -19   2   10.30    5.50
   9 -19  -2    1.10    5.60
  -9  19   2    2.90    6.40
   9  19  -2    6.20    6.70
  -8 -19   2    7.70    6.40
   8 -19  -2   12.00    7.00
  -8 -19   2   -2.90    4.30
  -8 -19   2    2.90    5.00
   8  19  -2   15.40    7.40
  -8  19   2   14.00    6.90
  -7 -19   2   13.70    7.10
  -7 -19   2   29.70    9.30
  -7 -19   2   14.00    5.90
   7 -19  -2   11.50    7.20
   7  19  -2   11.70    7.20
  -7  19   2    7.40    7.20
  -6 -19   2   34.70    9.60
  -6 -19   2   52.09    9.00
   6 -19  -2   41.00    9.60
  -6 -19   2   34.20    9.10
   6  19  -2   48.90   10.40
  -6  19   2   45.50   10.10
   5 -19  -2  144.99   17.10
  -5 -19   2  118.29   15.40
   5 -19  -2  118.89   14.80
  -5 -19   2  117.69   15.40
   5 -19  -2  108.49   14.20
  -5 -19   2  104.29   12.50
   5  19  -2  144.99   15.70
  -5  19   2  119.69   15.10
  -4 -19   2   15.20    6.40
   4 -19  -2   23.30    7.60
  -4 -19   2   18.60    7.60
   4 -19  -2   22.40    7.00
  -4 -19   2   30.70    6.80
   4 -19  -2    9.80    5.20
  -4  19   2   19.20    7.00
   4  19  -2   20.50    6.80
   4  19  -2   24.50    6.30
  -3 -19   2  108.39   14.90
  -3 -19   2  121.69   13.90
   3 -19  -2   79.79   13.70
  -3 -19   2   96.89   11.70
   3 -19  -2   89.99   11.40
   3 -19  -2   92.29   12.30
   3  19  -2   89.19   11.30
  -3  19   2   98.09   12.50
   3  19  -2   99.89   11.70
  -2 -19   2    0.50    5.10
   2 -19  -2    6.80    4.80
   2 -19  -2    8.30    6.50
  -2 -19   2   12.10    5.10
  -2 -19   2    4.80    4.20
   2 -19  -2   14.60    5.00
  -2  19   2    4.50    5.00
   2  19  -2    3.40    4.20
   2  19  -2    9.40    4.60
  -1 -19   2   56.89    7.80
  -1 -19   2   60.39    8.90
  -1 -19   2   65.19    9.60
   1 -19  -2   62.09    9.80
   1 -19  -2   61.99    9.00
  -1 -19   2   56.79   11.10
   1 -19  -2   91.79   14.00
   1  19  -2   66.19    8.70
  -1  19   2   68.49    8.70
   1  19  -2   59.49    9.20
  -1  19   2   63.69    9.80
   0 -19   2   68.79   10.10
   0 -19   2   51.19    7.60
   0 -19   2   46.90   10.70
   0 -19  -2   61.39   11.70
   0 -19  -2   65.59    9.90
   0  19  -2   73.59   10.20
   0  19   2   68.29    9.70
   0  19   2   63.19    9.00
  -1 -19  -2  155.88   18.00
   1 -19   2  160.08   15.80
  -1 -19  -2  166.58   15.70
   1 -19   2  193.18   20.10
   1 -19   2  143.29   13.60
   1  19   2  150.48   14.30
  -1  19  -2  158.28   15.30
   1  19   2  132.09   13.60
   2 -19   2   34.60    8.00
   2 -19   2   56.09   11.20
  -2 -19  -2   47.00    8.50
  -2 -19  -2   35.70    9.30
   2 -19   2   47.50    7.70
  -2  19  -2   42.00    8.60
   2  19   2   35.60    8.00
   2  19   2   43.00    7.70
   3 -19   2   -3.70    3.20
   3 -19   2    0.80    5.90
  -3 -19  -2   -6.90    3.70
   3 -19   2    1.10    4.80
  -3 -19  -2    0.80    3.90
   3  19   2   -2.40    3.50
   3  19   2    1.50    4.80
  -3  19  -2    6.20    5.50
  -4 -19  -2    0.30    5.30
   4 -19   2   11.30    5.40
   4 -19   2   -0.70    5.80
   4 -19   2    5.80    5.10
  -4 -19  -2   -2.70    3.60
  -4  19  -2    8.10    5.90
   4  19   2    7.00    5.20
   4  19   2    1.90    3.50
   5 -19   2   20.40    8.30
  -5 -19  -2   15.70    5.90
   5 -19   2   20.10    7.00
  -5 -19  -2   13.50    7.00
   5  19   2    4.60    5.70
  -5  19  -2   25.90    7.40
   6 -19   2    9.30    5.70
  -6 -19  -2    1.00    5.60
  -6 -19  -2    8.20    5.20
  -6  19  -2   25.10    8.30
   6  19   2   17.10    7.70
   7 -19   2   17.30    7.60
  -7 -19  -2   33.50    9.00
  -7 -19  -2   24.60    7.50
   7  19   2   31.10    9.20
  -7  19  -2    6.20    6.30
  -8 -19  -2   11.20    6.00
  -8 -19  -2   22.80    8.30
   8 -19   2    8.30    6.70
   8  19   2   21.10    8.20
  -8  19  -2   22.90    8.70
   9 -19   2    8.10    7.30
  -9 -19  -2   -2.50    4.90
  -9 -19  -2   -1.70    5.60
   9  19   2   -2.10    5.60
  -9  19  -2   13.60    7.90
  -8 -20   2   10.30    6.80
  -8 -20   2   12.70    5.80
   8 -20  -2   25.70    8.80
  -8 -20   2   25.90    9.60
  -8  20   2    9.90    7.20
   8  20  -2   10.10    7.30
  -7 -20   2   49.30   10.80
  -7 -20   2   48.60    9.20
   7 -20  -2   37.90   10.00
  -7 -20   2   42.90   11.00
  -7  20   2   32.40   10.10
   7  20  -2   39.00    9.80
  -6 -20   2   -4.40    4.80
  -6 -20   2   -3.20    4.60
   6 -20  -2   -3.20    4.70
  -6 -20   2   10.50    5.20
   6  20  -2    3.60    5.40
  -6  20   2   -1.10    5.50
   5 -20  -2    3.10    5.20
   5 -20  -2   15.40    6.90
  -5 -20   2   15.00    5.80
  -5 -20   2   -8.00    4.20
  -5 -20   2    9.40    6.70
   5 -20  -2   21.00    8.20
   5  20  -2   11.70    6.60
  -5  20   2    1.90    5.80
  -4 -20   2    3.20    6.20
  -4 -20   2   16.20    6.40
   4 -20  -2    5.40    4.80
   4 -20  -2    3.90    4.90
  -4 -20   2    8.20    4.90
   4 -20  -2    2.70    6.00
   4  20  -2    4.20    4.60
   4  20  -2    6.50    5.60
  -4  20   2   11.00    6.40
  -3 -20   2   -1.10    4.10
  -3 -20   2   -6.20    4.80
   3 -20  -2   -0.70    5.70
   3 -20  -2   -1.00    4.30
  -3 -20   2    4.30    4.30
   3 -20  -2    5.80    4.50
   3  20  -2    3.20    4.60
  -3  20   2    3.00    5.30
   3  20  -2   -4.00    3.70
  -2 -20   2   63.39    8.40
  -2 -20   2   69.19   10.10
   2 -20  -2   61.59   10.60
  -2 -20   2   75.29   10.60
   2 -20  -2   75.19   13.30
   2 -20  -2   77.49   10.60
  -2 -20   2   89.89   14.50
   2  20  -2   79.09   10.70
  -2  20   2   93.89   12.40
   2  20  -2   73.09   10.00
   1 -20  -2   35.10    8.10
  -1 -20   2   28.70    7.20
   1 -20  -2   25.40    9.00
  -1 -20   2   20.50    6.30
  -1 -20   2   22.30    8.20
   1 -20  -2   32.00    7.00
  -1 -20   2   27.30    6.10
   1  20  -2   41.30    8.20
  -1  20   2   51.09   12.70
  -1  20   2   39.30    8.20
   0 -20  -2   63.99   10.30
   0 -20  -2   73.59   10.00
   0 -20  -2   67.49   12.90
   0 -20   2   73.69   13.40
   0 -20   2   68.89   10.60
   0 -20   2   72.19    9.10
   0  20  -2   68.39   10.10
   0  20   2   83.69   10.80
   0  20   2   89.49   11.00
   1 -20   2    4.20    3.70
   1 -20   2    2.20    4.60
   1 -20   2    2.70    6.30
  -1 -20  -2    9.00    5.30
  -1 -20  -2    1.70    5.80
  -1  20  -2   11.50    5.60
   1  20   2    5.50    4.30
   1  20   2   15.30    5.40
   2 -20   2    0.10    4.10
  -2 -20  -2    1.50    5.00
   2 -20   2   -0.80    5.90
   2 -20   2    0.00    3.30
  -2 -20  -2   11.50    5.30
   2  20   2   -2.40    3.90
   2  20   2   -1.40    3.30
  -2  20  -2   -0.10    4.70
  -3 -20  -2    5.00    5.10
   3 -20   2    9.30    4.90
   3 -20   2   13.50    7.60
   3 -20   2   11.10    5.20
  -3 -20  -2    4.70    6.30
  -3  20  -2    9.10    6.00
   3  20   2    6.70    4.80
   3  20   2   14.10    6.30
  -4 -20  -2   39.00    8.20
   4 -20   2   24.90    8.90
  -4 -20  -2    9.20    7.10
   4 -20   2   33.80    7.90
  -4  20  -2   36.30    8.80
   4  20   2   34.50    9.00
   4  20   2   25.10    6.40
  -5 -20  -2    5.60    6.10
   5 -20   2   11.70    7.30
   5 -20   2    1.60    4.90
  -5 -20  -2    4.10    4.70
  -5  20  -2    5.80    6.20
   5  20   2    5.50    5.70
  -6 -20  -2    6.50    5.00
  -6 -20  -2    3.10    5.60
   6 -20   2    1.30    5.00
   6  20   2    0.30    5.50
  -6  20  -2   -0.90    6.10
   7 -20   2   41.90    9.80
  -7 -20  -2   51.49    9.70
  -7 -20  -2   64.09   11.50
   7  20   2   29.60    9.20
  -7  20  -2   38.60   10.50
   8 -20   2    7.50    6.40
  -8 -20  -2    9.90    6.50
  -8 -20  -2    6.30    7.00
   8  20   2    1.60    6.00
  -8  20  -2    1.80    7.30
  -7 -21   2    0.40    5.60
  -7 -21   2   -2.40    6.10
  -7 -21   2    0.10    4.50
   7 -21  -2    0.80    5.80
  -7  21   2    9.70    7.90
   7  21  -2   11.90    6.60
  -6 -21   2   40.00   10.70
  -6 -21   2   36.50    8.30
   6 -21  -2   36.70    9.50
  -6 -21   2   44.40   11.00
  -6  21   2   43.10   11.00
   6  21  -2   33.40    9.50
   5 -21  -2    1.70    6.60
  -5 -21   2   -2.40    5.50
  -5 -21   2    1.30    4.20
  -5 -21   2    3.00    5.70
   5 -21  -2    0.60    5.50
   5 -21  -2    2.10    5.60
  -5  21   2    1.10    6.00
   5  21  -2    3.40    5.70
   4 -21  -2   -2.50    4.80
  -4 -21   2    5.50    6.00
  -4 -21   2    4.50    6.30
   4 -21  -2   -2.30    4.40
   4 -21  -2   10.40    7.40
  -4 -21   2    2.10    4.30
  -4  21   2    3.30    5.70
   4  21  -2   -1.50    4.00
   4  21  -2    3.60    5.10
   3 -21  -2    0.20    6.20
   3 -21  -2    3.80    4.60
  -3 -21   2    2.80    4.60
   3 -21  -2    1.50    5.10
  -3 -21   2   -2.90    3.80
  -3 -21   2    1.20    5.80
   3  21  -2    2.70    4.20
  -3  21   2    3.20    5.20
   3  21  -2    7.10    5.10
   2 -21  -2   54.89    9.40
  -2 -21   2   40.50    8.40
   2 -21  -2   40.50   10.80
  -2 -21   2   37.10   10.10
   2 -21  -2   28.70    8.30
  -2 -21   2   47.90    7.30
  -2 -21   2   33.70    7.90
   2  21  -2   47.60    8.80
  -2  21   2   36.10    8.50
   1 -21  -2   29.10    6.90
  -1 -21   2   38.20    6.80
  -1 -21   2   33.80   10.00
  -1 -21   2   47.20    9.10
   1 -21  -2   48.60    9.50
   1 -21  -2   40.40   11.00
   1  21  -2   30.00    7.90
  -1  21   2   37.00    8.00
   0 -21   2   -1.10    5.90
   0 -21   2    1.40    4.20
   0 -21  -2   -0.40    4.30
   0 -21  -2    4.40    3.90
   0 -21   2    1.80    3.70
   0 -21  -2   -2.30    3.90
   0  21  -2    6.70    5.50
   0  21   2   -1.00    4.40
   1 -21   2   -5.70    5.20
  -1 -21  -2   -1.40    5.60
  -1 -21  -2    3.80    4.80
   1 -21   2    0.70    4.40
   1 -21   2    4.80    4.00
   1  21   2    2.30    4.60
  -1  21  -2   10.60    6.20
   1  21   2    5.20    4.90
   2 -21   2   -2.70    6.20
   2 -21   2    4.40    4.20
   2 -21   2    7.50    5.50
  -2 -21  -2   -2.00    5.60
  -2 -21  -2   -5.90    3.10
   2  21   2    0.10    4.50
  -2  21  -2    3.30    4.70
   2  21   2    0.20    4.00
  -3 -21  -2   14.90    7.80
   3 -21   2    5.10    7.10
   3 -21   2   15.30    5.90
   3 -21   2    7.30    5.90
  -3 -21  -2    1.60    4.70
   3  21   2   25.30    7.70
  -3  21  -2    3.10    5.70
   3  21   2   12.00    5.20
   4 -21   2   -3.40    6.20
  -4 -21  -2   -5.40    4.60
  -4 -21  -2    6.00    4.90
   4 -21   2    2.00    4.70
   4  21   2    2.30    4.10
   4  21   2   -3.80    4.30
  -4  21  -2   -1.40    5.20
  -5 -21  -2   36.50    9.90
  -5 -21  -2   17.80    6.60
   5 -21   2   24.50    7.80
   5 -21   2   46.40   11.20
   5  21   2   19.80    8.50
  -5  21  -2   10.70    7.10
   6 -21   2    4.70    5.60
  -6 -21  -2    8.10    6.70
  -6 -21  -2   19.20    6.80
  -6  21  -2   20.80    8.80
   6  21   2   13.00    7.50
   7 -21   2   19.80    8.20
  -7 -21  -2    9.10    6.10
  -7 -21  -2    5.70    6.40
   7  21   2    6.40    7.20
  -7  21  -2   12.00    7.90
  -6 -22   2   -0.10    4.40
  -6 -22   2    5.40    6.10
  -6 -22   2    6.20    7.20
   6 -22  -2    0.50    5.70
  -6  22   2    1.50    7.00
   6  22  -2    0.10    5.90
   5 -22  -2   18.70    7.40
  -5 -22   2   18.00    7.50
  -5 -22   2   11.00    7.90
   5 -22  -2   14.20    7.50
  -5 -22   2   21.00    7.00
  -5  22   2    7.10    6.90
   5  22  -2   23.60    7.90
  -4 -22   2   -6.90    5.00
  -4 -22   2  -13.90    4.00
  -4 -22   2   -3.70    4.30
   4 -22  -2   -2.40    5.00
   4 -22  -2   -4.80    6.10
   4 -22  -2    6.20    5.60
   4  22  -2    7.10    6.20
   4  22  -2   -4.60    3.80
  -4  22   2   -0.50    5.30
   3 -22  -2   30.90    8.50
   3 -22  -2   37.90   10.90
  -3 -22   2   40.70    8.90
  -3 -22   2   42.20   11.30
   3 -22  -2   40.50    9.10
  -3 -22   2   29.60    8.50
  -3  22   2   34.00    8.60
   3  22  -2   34.40    8.30
   2 -22  -2    2.80    6.50
   2 -22  -2    3.40    4.40
  -2 -22   2    1.20    4.50
  -2 -22   2   10.40    7.60
   2 -22  -2    4.20    5.50
  -2  22   2    5.70    6.10
   2  22  -2    6.00    5.40
   1 -22  -2    4.70    6.50
   1 -22  -2    6.50    5.20
  -1 -22   2    5.90    4.20
  -1 -22   2    7.80    5.60
   1 -22  -2   12.50    5.80
  -1 -22   2    5.60    7.40
   1  22  -2   18.10    6.50
  -1  22   2    8.80    5.90
   0 -22  -2   26.70    9.90
   0 -22   2   30.80   10.20
   0 -22  -2   22.40    6.30
   0 -22  -2   18.00    6.80
   0 -22   2   34.30    8.30
   0 -22   2   23.10    5.90
   0  22   2   21.20    6.90
   0  22  -2   30.10    8.00
   1 -22   2    7.40    7.80
   1 -22   2   11.40    5.70
  -1 -22  -2    1.10    4.30
   1 -22   2    9.80    6.20
  -1 -22  -2    0.70    7.20
  -1 -22  -2    6.70    4.50
   1  22   2    9.70    5.30
  -1  22  -2   10.70    6.20
   2 -22   2    8.70    5.90
   2 -22   2    0.70    4.00
   2 -22   2   -7.90    5.70
  -2 -22  -2    9.40    5.60
  -2 -22  -2  -17.10    3.70
   2  22   2    2.00    4.70
   2  22   2    2.70    4.90
  -2  22  -2   -5.30    4.40
   3 -22   2   -1.00    5.10
   3 -22   2   -3.40    6.50
  -3 -22  -2   -3.10    5.90
   3 -22   2   -3.80    3.40
  -3 -22  -2   -2.40    4.40
   3  22   2    0.50    4.50
  -3  22  -2    4.40    6.30
   3  22   2    9.30    6.30
   4 -22   2   76.79   15.00
  -4 -22  -2   60.49   12.80
   4 -22   2   74.49   11.70
  -4 -22  -2   48.70    9.80
   4  22   2   51.49   10.70
   4  22   2   60.49    9.70
  -4  22  -2   52.09   10.50
  -5 -22  -2    3.00    4.30
  -5 -22  -2    5.10    6.80
   5 -22   2   -4.00    4.20
   5  22   2    1.70    5.30
  -5  22  -2   -7.30    4.80
  -6 -22  -2    6.40    7.10
  -6 -22  -2   23.10    7.80
   6 -22   2   -1.70    5.40
   6  22   2    7.20    6.80
  -6  22  -2    4.70    7.20
  -5 -23   2   -0.60    4.80
  -5 -23   2    4.60    6.30
  -5 -23   2    0.70    6.50
   5 -23  -2    3.80    5.70
   5  23  -2   15.50    8.60
  -5  23   2  -14.10    4.20
   4 -23  -2    0.90    5.10
  -4 -23   2   -3.70    4.70
  -4 -23   2   -1.30    5.10
  -4 -23   2   -5.10    5.80
   4 -23  -2    3.70    7.30
   4 -23  -2    4.20    6.20
  -4  23   2   -0.20    5.80
   4  23  -2   -0.10    4.70
   3 -23  -2   12.00    6.80
  -3 -23   2    9.90    8.60
  -3 -23   2   10.40    5.90
   3 -23  -2    6.40    5.70
   3 -23  -2    3.40    6.20
  -3  23   2    4.30    6.30
   3  23  -2    6.90    5.80
  -2 -23   2   38.30   10.80
  -2 -23   2   43.90    9.50
   2 -23  -2   29.10    8.60
   2 -23  -2    9.10    7.90
   2 -23  -2   26.30    7.30
   2  23  -2   44.40    9.40
  -2  23   2   59.69   11.30
   1 -23  -2    7.10    6.30
   1 -23  -2    5.80    7.00
   1 -23  -2   10.50    5.50
  -1 -23   2   10.50    9.00
  -1 -23   2   17.50    7.10
   1  23  -2    4.80    5.50
  -1  23   2    8.60    6.30
   0 -23   2   12.50    6.30
   0 -23  -2   13.40    8.30
   0 -23  -2   12.60    6.10
   0 -23   2   32.10   11.00
   0 -23  -2   24.90    7.90
   0  23  -2   32.20    8.30
   0  23   2   13.90    6.60
   1 -23   2   46.30   12.60
   1 -23   2   34.80    7.20
   1 -23   2   43.20    9.80
  -1 -23  -2   31.60    9.60
  -1 -23  -2   32.70    7.40
  -1 -23  -2   25.40    7.70
   1  23   2   50.49    9.40
  -1  23  -2   31.30    8.90
   2 -23   2   27.20    8.70
  -2 -23  -2   54.99   12.20
  -2 -23  -2   36.80    9.10
   2 -23   2   46.20    9.00
   2 -23   2   68.99   14.20
   2  23   2   44.90    9.00
  -2  23  -2   52.09   10.60
  -3 -23  -2   -2.70    6.20
  -3 -23  -2    1.80    5.60
   3 -23   2   -0.80    4.10
   3 -23   2    7.10    7.90
   3 -23   2   -1.70    4.90
   3  23   2    2.50    5.80
   3  23   2   -1.80    4.70
  -3  23  -2   -3.10    5.40
  -4 -23  -2   -3.10    5.80
   4 -23   2   -4.00    6.60
  -4 -23  -2   -2.60    6.50
   4 -23   2    1.20    5.50
  -4 -23  -2    8.10    6.20
   4  23   2    2.20    5.60
   4  23   2   10.50    5.20
  -4  23  -2   -1.10    6.40
  -5 -23  -2   -4.40    5.40
  -3 -24   2   14.90    9.50
   3 -24  -2   42.40   12.20
   2 -24  -2   73.19   13.00
   2 -24  -2   89.19   16.50
  -2 -24   2   46.30   10.00
  -2 -24   2   75.59   15.70
   2 -24  -2   48.30   10.00
  -2  24   2   70.99   11.90
   2  24  -2   52.29   10.20
   1 -24  -2   27.90   11.30
   1 -24  -2   36.50    9.40
  -1 -24   2   13.00    9.70
   1 -24  -2   32.00    8.00
  -1 -24   2   52.99   10.50
  -1  24   2   31.90    8.80
   1  24  -2   25.70    8.30
   0 -24   2   50.29   13.80
   0 -24  -2   31.80    9.20
   0 -24   2   37.90    9.70
   0 -24  -2   52.99   13.30
   0 -24  -2   50.29    9.30
   0  24  -2   26.20    8.50
   0  24   2   38.80    9.00
   1 -24   2   -1.20    6.60
  -1 -24  -2   -3.40    4.70
  -1 -24  -2   -1.80    3.70
   1 -24   2    1.30    5.50
  -1 -24  -2    1.80    6.90
  -1  24  -2    5.80    6.10
   1  24   2    4.10    5.30
  -2 -24  -2    9.20    4.90
  -2 -24  -2    1.70    7.70
   2 -24   2    8.00    5.50
   2 -24   2   14.10    7.20
   2 -24   2   18.00    9.90
  -2 -24  -2    9.00    5.80
  -2  24  -2   16.10    7.90
   2  24   2   15.00    6.70
 -14   0   3    1.90    5.70
  14   0  -3   -2.60    4.80
 -14   0   3   -4.60    5.00
  13   0  -3   -0.80    4.00
 -13   0   3   -1.50    3.50
 -13   0   3    0.20    4.90
 -13   0   3    3.20    4.50
  12   0  -3    6.60    4.80
 -12   0   3   -4.90    3.50
 -12   0   3   -5.30    3.00
 -11   0   3    4.50    3.80
  11   0  -3   -6.20    2.60
 -11   0   3   -4.80    2.80
 -10   0   3    1.20    2.90
  10   0  -3   -1.20    3.10
  -9   0   3   -4.10    2.30
   9   0  -3   -4.60    2.50
   8   0  -3    1.10    2.60
  -8   0   3    3.70    2.70
   7   0  -3    2.10    2.60
   7   0  -3   -3.40    2.30
  -7   0   3    0.20    1.00
  -7   0   3   -1.80    1.70
   6   0  -3   -0.90    2.00
  -6   0   3    0.00    1.00
   6   0  -3    2.00    2.20
  -6   0   3    2.90    2.20
   5   0  -3   -0.40    1.70
  -5   0   3    1.00    1.90
   5   0  -3   -0.50    0.50
   5   0  -3   -1.30    1.80
  -5   0   3    1.10    1.10
   4   0  -3   -0.40    0.80
  -4   0   3   -0.80    1.10
   4   0  -3   -0.40    1.30
  -4   0   3    1.10    1.60
   3   0  -3   -0.20    1.00
  -3   0   3    0.30    1.10
  -3   0   3    0.90    1.50
   3   0  -3   -0.50    1.20
  -3   0   3    1.10    1.10
  -2   0   3    2.40    1.50
  -2   0   3   -0.50    0.70
   2   0  -3    1.70    1.00
  -2   0   3   -0.80    0.80
  -2   0   3    1.10    1.30
   2   0  -3   -0.30    1.00
   2   0  -3   -1.60    1.20
   1   0  -3   -0.80    0.90
   1   0  -3    0.10    0.50
  -1   0   3    0.40    1.10
   1   0  -3    0.30    0.30
  -1   0   3    0.30    0.70
  -1   0   3    0.60    0.40
  -1   0   3    1.30    1.30
   1   0  -3   -1.00    0.70
   0   0   3   -1.30    0.70
   0   0  -3   -0.80    0.70
   0   0  -3    0.50    0.90
   0   0  -3    0.90    1.30
   0   0   3   -1.40    0.70
   0   0   3    1.00    1.00
  -1   0  -3   -0.60    0.70
   1   0   3    1.20    0.60
   1   0   3   -1.40    1.10
   1   0   3    1.40    1.10
   1   0   3   -0.20    1.30
  -1   0  -3   -0.80    0.90
  -1   0  -3    1.20    0.50
  -1   0  -3   -1.30    1.20
  -1   0  -3    1.10    1.30
  -2   0  -3   -1.30    1.10
  -2   0  -3   -1.00    1.50
  -2   0  -3   -0.60    0.80
   2   0   3    0.80    1.20
   2   0   3   -0.60    0.80
  -2   0  -3   -0.30    0.80
   2   0   3    0.80    1.10
  -2   0  -3    0.40    0.90
   2   0   3    1.90    1.00
  -2   0  -3    1.70    1.20
  -3   0  -3   -0.10    1.20
  -3   0  -3   -0.80    1.00
   3   0   3   -0.20    1.10
  -3   0  -3   -0.80    1.60
   3   0   3    1.40    1.40
  -3   0  -3    0.40    1.10
   3   0   3   -1.30    1.40
  -4   0  -3   -0.20    1.10
  -4   0  -3    3.70    2.30
   4   0   3    1.40    1.60
   4   0   3    0.70    1.10
  -4   0  -3    1.60    1.40
   4   0   3   -2.50    1.50
   5   0   3    0.50    2.10
   5   0   3   -0.30    0.80
  -5   0  -3    1.30    2.50
  -5   0  -3   -2.00    1.30
   5   0   3   -0.60    1.60
  -5   0  -3   -1.00    1.00
  -6   0  -3    0.30    2.00
   6   0   3    0.10    1.90
  -6   0  -3    0.60    1.10
   6   0   3    1.50    1.80
   7   0   3    0.30    1.90
  -7   0  -3    1.80    3.00
  -7   0  -3   -0.80    2.10
  -7   0  -3   -0.80    1.00
   7   0   3   -3.20    2.00
   8   0   3   -1.70    2.80
  -8   0  -3   -5.70    2.60
  -8   0  -3    1.50    2.50
  -8   0  -3   -0.50    1.00
   8   0   3    1.10    3.10
   9   0   3    2.60    3.30
   9   0   3   -3.20    3.00
  -9   0  -3   -2.40    2.30
  -9   0  -3   -4.20    3.10
 -10   0  -3   -0.30    3.30
  10   0   3    1.10    3.50
  10   0   3    3.40    3.60
 -10   0  -3    1.50    4.10
 -11   0  -3    2.80    4.60
 -11   0  -3   -1.70    3.80
  11   0   3    4.00    4.40
  11   0   3    2.90    4.10
 -12   0  -3   -2.10    3.60
 -12   0  -3   -2.00    4.30
  12   0   3   -4.90    3.50
  12   0   3    0.30    4.10
 -13   0  -3   -3.90    4.60
  13   0   3    1.70    4.70
 -13   0  -3   -3.90    4.00
  13   0   3    5.10    5.10
 -13   0  -3    2.20    5.60
 -14   0  -3    4.30    5.70
 -14   0  -3    0.20    6.00
 -14  -1   3   45.80   10.70
  14  -1  -3   39.50    8.80
 -14  -1   3   47.50    9.90
  14   1  -3   35.30    8.10
 -14   1   3   31.50    9.50
 -13  -1   3    0.70    4.40
  13  -1  -3    3.60    4.80
 -13  -1   3   -0.70    4.20
 -13  -1   3    1.40    4.20
 -13  -1   3    5.90    4.90
  13   1  -3    0.00    4.50
 -13   1   3    3.00    6.00
 -12  -1   3    6.60    5.00
 -12  -1   3    2.00    4.40
  12  -1  -3    4.30    4.80
 -12  -1   3    4.70    4.40
  12   1  -3   -2.10    3.60
 -12   1   3    2.70    4.10
 -12   1   3    0.50    5.00
 -11  -1   3   -3.00    3.00
 -11  -1   3    0.50    3.80
  11  -1  -3   -1.10    3.30
  11   1  -3    2.90    3.60
 -11   1   3   -2.30    4.40
 -11   1   3   -2.30    3.10
  10  -1  -3    2.80    3.60
 -10  -1   3    7.30    3.80
 -10   1   3    2.60    4.20
  10   1  -3   17.90    4.90
 -10   1   3    9.90    3.90
   9  -1  -3   72.49    8.80
  -9  -1   3   61.39    8.50
  -9   1   3   49.40    9.00
   9   1  -3   71.39    9.40
   9   1  -3   74.39    8.60
  -9   1   3   76.09    8.70
   8  -1  -3   15.50    4.30
  -8  -1   3   18.40    4.70
   8   1  -3   15.30    4.40
  -8   1   3   12.00    3.90
   8   1  -3   13.40    4.50
   7  -1  -3  557.24   26.80
  -7  -1   3  576.84   27.60
  -7  -1   3  543.95   23.10
   7   1  -3  532.85   26.20
   7   1  -3  532.65   27.10
  -7   1   3  557.24   26.60
  -7   1   3  552.04   23.80
   6  -1  -3 1031.00   45.70
  -6  -1   3 1069.49   46.60
  -6  -1   3 1035.90   42.90
  -6   1   3 1043.60   43.50
   6   1  -3 1034.50   46.20
   6   1  -3 1041.50   45.30
  -6   1   3 1033.80   45.60
  -5  -1   3  362.86   18.00
  -5  -1   3  342.57   15.30
   5  -1  -3  339.27   17.20
  -5   1   3  336.07   17.00
   5   1  -3  351.66   16.80
   5   1  -3  352.36   17.70
  -5   1   3  346.37   15.70
  -4  -1   3 1233.98   52.89
   4  -1  -3 1219.88   52.19
  -4  -1   3 1243.38   50.89
   4   1  -3 1254.67   50.49
   4   1  -3 1266.37   52.79
   4   1  -3 1208.48   51.69
  -4   1   3 1211.68   51.29
  -4   1   3 1273.07   52.29
   3  -1  -3  158.68    8.10
  -3  -1   3  163.78    7.70
  -3  -1   3  159.48    7.70
   3  -1  -3  163.48    8.30
   3  -1  -3  157.78    7.80
  -3  -1   3  143.69    8.50
  -3   1   3  147.39    7.30
   3   1  -3  151.78    7.40
  -3   1   3  148.09    8.10
  -3   1   3  150.68    7.90
   3   1  -3  146.09    8.60
   3   1  -3  147.59    7.70
  -2  -1   3  190.78    8.60
  -2  -1   3  193.98    8.50
  -2  -1   3  190.38    9.70
   2  -1  -3  199.68    9.40
   2  -1  -3  185.18    9.30
  -2  -1   3  199.68    9.30
  -2  -1   3  183.38    8.30
   2  -1  -3  187.98    9.00
  -2   1   3  187.48    9.00
  -2   1   3  196.28    9.30
   2   1  -3  193.88    8.60
  -2   1   3  195.78    8.40
  -2   1   3  183.78    9.40
   2   1  -3  197.38    9.90
   1  -1  -3 2152.08   88.59
  -1  -1   3 2125.29   88.89
   1  -1  -3 2240.78   88.49
   1  -1  -3 2221.78   88.49
  -1  -1   3 2237.38   87.99
  -1  -1   3 2112.39   88.79
  -1   1   3 2189.48   88.59
   1   1  -3 2210.38   87.99
  -1   1   3 2177.48   89.09
  -1   1   3 2243.28   88.39
  -1   1   3 2108.19   88.49
   1   1  -3 2225.98   87.99
   0  -1  -3   57.89    4.10
   0  -1   3   65.19    3.80
   0  -1   3   64.99    3.50
   0  -1  -3   59.39    3.70
   0  -1   3   59.99    4.20
   0  -1  -3   72.99    3.80
   0  -1   3   69.09    3.80
   0   1  -3   68.29    3.70
   0   1   3   74.79    3.90
   0   1   3   62.09    3.70
   0   1  -3   61.59    3.50
   0   1   3   64.29    3.70
   0   1  -3   66.49    3.80
   0   1   3   61.29    4.10
   0   1  -3   67.69    4.30
   0   1  -3   66.39    3.20
   1  -1   3  108.59    5.50
   1  -1   3  103.29    5.40
   1  -1   3   95.69    5.80
  -1  -1  -3  105.69    5.90
  -1  -1  -3  112.59    6.10
   1  -1   3  108.79    5.20
   1  -1   3  104.09    6.00
  -1  -1  -3  107.29    5.70
  -1   1  -3  108.89    5.40
  -1   1  -3  103.39    5.90
  -1   1  -3  103.49    5.50
  -1   1  -3  110.09    6.10
  -1   1  -3  110.69    5.10
   1   1   3  109.79    6.00
   1   1   3   96.89    5.70
  -2  -1  -3  342.17   14.70
  -2  -1  -3  319.27   14.00
   2  -1   3  334.77   14.30
  -2  -1  -3  372.76   15.20
   2  -1   3  341.27   15.00
  -2  -1  -3  301.87   15.40
   2  -1   3  321.97   14.70
  -2  -1  -3  369.16   15.30
   2  -1   3  315.57   15.10
   2  -1   3  336.47   14.80
  -2   1  -3  349.67   14.70
   2   1   3  335.57   15.00
  -2   1  -3  344.47   15.90
  -2   1  -3  313.17   15.70
   2   1   3  323.27   16.10
  -2   1  -3  324.27   14.60
  -2   1  -3  336.87   14.20
  -2   1  -3  337.17   15.00
   2   1   3  306.07   14.70
   3  -1   3   11.50    2.20
   3  -1   3   13.30    2.10
  -3  -1  -3   14.00    3.00
  -3  -1  -3   17.60    2.40
   3  -1   3   13.00    2.10
   3  -1   3    8.00    2.20
   3   1   3   12.10    2.00
  -3   1  -3   11.80    1.80
  -3   1  -3   11.50    2.00
   3   1   3    8.70    2.30
  -3   1  -3   11.80    2.10
   3   1   3   15.00    2.50
  -3   1  -3   13.20    2.10
   4  -1   3  414.76   18.50
   4  -1   3  419.26   20.10
   4  -1   3  423.46   19.20
  -4  -1  -3  437.76   18.70
  -4  -1  -3  403.46   20.40
  -4   1  -3  408.06   19.60
   4   1   3  410.36   19.80
  -4   1  -3  438.36   18.80
   4   1   3  432.46   18.20
   4   1   3  417.26   19.60
   5  -1   3   61.79    5.70
  -5  -1  -3   60.39    6.90
  -5  -1  -3   55.29    5.60
  -5  -1  -3   62.19    4.10
   5  -1   3   60.59    6.50
   5  -1   3   60.39    3.80
  -5   1  -3   60.79    4.20
  -5   1  -3   60.69    6.20
   5   1   3   69.19    6.60
   5   1   3   60.89    3.20
   5   1   3   56.19    6.20
   6  -1   3    2.90    2.60
   6  -1   3    7.40    0.80
   6  -1   3    7.20    2.60
  -6  -1  -3   12.60    3.70
  -6  -1  -3    8.90    2.70
  -6  -1  -3    6.50    1.60
  -6   1  -3   -1.10    2.00
   6   1   3    2.70    2.30
   6   1   3    8.40    2.80
  -6   1  -3    6.80    1.80
  -7  -1  -3   96.99    5.30
   7  -1   3  107.99    8.00
  -7  -1  -3   96.79    9.00
  -7  -1  -3   87.89    9.90
   7  -1   3   86.99    9.20
  -7   1  -3   93.19    9.30
   7   1   3   92.79    9.30
   7   1   3   82.29    8.60
  -7   1  -3   99.19    5.70
   8  -1   3   42.10    6.20
  -8  -1  -3   41.40    2.80
   8  -1   3   34.40    6.30
  -8  -1  -3   61.69    7.60
  -8  -1  -3   25.20    6.10
  -8   1  -3   41.10    6.60
   8   1   3   45.80    6.90
  -8   1  -3   40.60    3.70
   8   1   3   40.60    6.60
  -9  -1  -3   64.09    8.40
   9  -1   3   73.19    8.70
  -9  -1  -3   70.29   10.00
   9  -1   3   65.59    8.90
   9   1   3   89.69   10.10
   9   1   3   80.59    9.40
  -9   1  -3   68.89   10.20
  -9   1  -3   79.09    9.70
 -10  -1  -3   40.30    8.10
  10  -1   3   43.50    7.10
  10  -1   3   33.40    7.10
 -10  -1  -3   30.30    6.80
  10   1   3   27.60    6.40
 -10   1  -3   38.30    8.50
 -10   1  -3   45.70    7.90
  10   1   3   31.60    7.00
  11  -1   3  134.69   14.20
 -11  -1  -3  126.69   14.50
  11  -1   3  140.99   13.50
  11   1   3  124.19   13.50
  11   1   3  123.99   13.20
 -11   1  -3  105.29   14.20
 -11   1  -3  127.29   13.90
 -12  -1  -3   31.70    8.30
  12  -1   3   34.30    7.30
  12  -1   3   26.30    7.60
 -12  -1  -3   27.50    6.90
 -12  -1  -3   11.90    6.30
  12   1   3   11.80    6.20
 -12   1  -3   31.30    8.60
 -12   1  -3   22.60    6.70
  12   1   3   32.20    7.10
  13  -1   3   15.90    6.60
 -13  -1  -3   14.10    7.00
 -13  -1  -3   37.10    9.40
 -13   1  -3   36.70    8.60
 -13   1  -3   15.80    8.10
  13   1   3    9.80    5.80
 -14  -1  -3   30.80    9.30
  14  -1   3   29.30    8.60
 -14  -1  -3   44.40   10.70
 -14   1  -3   18.60    7.90
 -14   1  -3   31.80    9.90
 -14  -2   3   12.20    6.50
 -14  -2   3    5.60    5.00
  14  -2  -3    4.70    5.90
 -14   2   3   -5.20    5.20
  13  -2  -3    4.70    5.00
 -13  -2   3    8.10    6.50
 -13  -2   3    0.00    4.10
 -13  -2   3    4.20    4.60
 -13  -2   3    3.80    4.60
 -13   2   3   -2.60    4.80
  13   2  -3    2.00    4.10
 -12  -2   3   33.20    7.80
  12  -2  -3   23.60    6.80
 -12  -2   3   17.50    7.10
 -12  -2   3   20.50    6.50
  12   2  -3   37.60    7.40
 -12   2   3   29.60    8.40
 -12   2   3   21.60    5.60
 -11  -2   3  113.99   12.50
  11  -2  -3  128.89   13.40
 -11  -2   3  102.29   12.80
  11   2  -3  117.89   12.10
 -11   2   3  127.59   12.40
 -11   2   3  100.49   13.70
  10  -2  -3  139.49   13.40
 -10  -2   3  154.78   14.60
 -10  -2   3  142.39   13.30
  10   2  -3  121.79   11.80
 -10   2   3  141.09   15.20
  10   2  -3  117.09   13.10
 -10   2   3  118.79   11.60
  -9  -2   3  294.47   18.80
   9  -2  -3  349.87   19.20
  -9  -2   3  296.47   18.20
   9   2  -3  315.67   17.70
  -9   2   3  296.77   20.10
  -9   2   3  307.27   17.60
   9   2  -3  294.57   18.80
  -8  -2   3   37.40    6.40
   8  -2  -3   42.80    6.60
  -8  -2   3   29.70    5.40
   8   2  -3   25.90    5.10
   8   2  -3   30.20    5.90
  -8   2   3   39.50    5.50
  -8   2   3   31.90    7.10
  -7  -2   3   15.30    1.90
   7  -2  -3   13.20    3.70
  -7  -2   3   16.00    4.20
  -7   2   3   11.50    4.40
  -7   2   3   21.70    3.90
  -7   2   3   14.00    2.60
   7   2  -3   22.90    5.00
   7   2  -3   11.90    3.60
   6  -2  -3  101.79    7.70
  -6  -2   3   94.59    5.60
   6  -2  -3  107.59    5.30
  -6  -2   3  110.29    9.90
  -6   2   3  103.59    7.30
   6   2  -3  118.69    8.70
   6   2  -3  103.69    7.20
  -6   2   3  107.99    6.50
  -5  -2   3   60.89    5.70
  -5  -2   3   54.99    3.90
   5  -2  -3   65.49    4.10
   5  -2  -3   64.09    6.20
  -5  -2   3   73.99    7.30
   5   2  -3   58.39    5.40
  -5   2   3   61.09    4.70
   5   2  -3   57.59    6.60
  -5   2   3   56.89    5.50
  -4  -2   3  456.25   20.50
   4  -2  -3  467.45   21.30
  -4  -2   3  465.25   20.00
  -4  -2   3  494.25   22.30
  -4   2   3  441.76   20.50
   4   2  -3  466.15   21.70
   4   2  -3  456.35   20.40
  -4   2   3  429.56   20.40
  -3  -2   3  360.96   15.40
   3  -2  -3  357.06   15.90
  -3  -2   3  345.57   15.60
  -3  -2   3  330.07   15.30
   3  -2  -3  345.07   16.00
  -3  -2   3  362.46   17.00
  -3   2   3  351.56   16.10
  -3   2   3  347.87   15.40
   3   2  -3  340.67   15.30
  -3   2   3  331.87   15.60
   3   2  -3  365.26   16.70
   2  -2  -3  293.27   13.20
  -2  -2   3  287.37   12.40
  -2  -2   3  297.47   12.50
  -2  -2   3  293.87   12.30
   2  -2  -3  276.17   13.40
   2  -2  -3  291.07   12.80
   2  -2  -3  305.77   13.30
  -2  -2   3  292.57   13.40
  -2  -2   3  276.77   14.00
   2  -2  -3  308.17   13.80
   2   2  -3  297.77   13.30
   2   2  -3  275.37   13.60
  -2   2   3  299.27   13.90
   2   2  -3  300.57   12.40
  -2   2   3  284.57   13.70
  -2   2   3  298.87   12.80
   2   2  -3  278.47   12.60
  -2   2   3  293.27   13.10
   1  -2  -3  511.45   21.20
  -1  -2   3  506.65   20.60
   1  -2  -3  498.25   21.00
  -1  -2   3  485.55   21.30
   1  -2  -3  503.65   21.40
  -1  -2   3  487.95   21.70
  -1  -2   3  499.15   20.50
  -1  -2   3  480.95   21.80
  -1   2   3  519.45   21.40
  -1   2   3  516.75   21.10
   1   2  -3  513.25   20.60
  -1   2   3  480.95   22.00
   1   2  -3  509.65   21.90
   1   2  -3  512.85   20.50
  -1   2   3  463.25   21.70
  -1   2   3  492.95   21.20
   0  -2  -3 4691.03  181.48
   0  -2  -3 4546.15  181.38
   0  -2  -3 4580.34  182.18
   0  -2   3 4274.87  182.28
   0  -2  -3 4408.66  182.88
   0  -2   3 4554.34  183.08
   0  -2   3 4792.72  183.78
   0  -2   3 4553.94  182.08
   0  -2   3 4386.56  182.28
   0   2   3 4311.97  182.88
   0   2  -3 4498.55  181.58
   0   2   3 4547.04  182.28
   0   2  -3 4472.85  182.48
   0   2  -3 4620.84  183.28
   0   2  -3 4571.54  181.98
   0   2  -3 4270.27  181.18
   0   2  -3 4526.95  182.88
   0   2   3 4551.04  185.18
   0   2   3 4648.53  181.68
   1  -2   3 2248.97   89.99
   1  -2   3 2200.78   90.89
   1  -2   3 2190.88   90.19
  -1  -2  -3 2276.57   90.89
  -1  -2  -3 2287.27   90.49
   1  -2   3 2185.98   90.19
  -1  -2  -3 2115.19   90.79
  -1  -2  -3 2110.79   89.59
  -1   2  -3 2256.37   89.99
  -1   2  -3 2299.67   90.89
   1   2   3 2239.98   90.49
  -1   2  -3 2264.27   90.29
  -1   2  -3 2247.98   90.09
   1   2   3 2201.48   89.59
   1   2   3 2275.67   90.99
   1   2   3 2253.77   90.99
   2  -2   3  248.48   12.00
  -2  -2  -3  266.47   12.20
   2  -2   3  241.08   11.20
   2  -2   3  245.48   10.80
  -2  -2  -3  256.57   10.50
  -2  -2  -3  241.98   12.10
  -2  -2  -3  250.87   12.80
   2  -2   3  246.28   12.00
   2  -2   3  247.28   11.90
   2   2   3  251.67   12.80
   2   2   3  248.78   12.00
   2   2   3  246.08   11.80
  -2   2  -3  257.47   12.00
  -2   2  -3  266.47   11.30
  -2   2  -3  243.48   11.70
   3  -2   3    1.40    1.30
   3  -2   3    1.80    1.70
  -3  -2  -3    2.70    1.80
   3  -2   3    1.20    1.10
  -3  -2  -3    1.40    1.50
   3   2   3    1.70    1.60
  -3   2  -3    2.40    1.50
   3   2   3    1.70    1.40
  -3   2  -3    0.30    1.10
  -3   2  -3    0.00    0.90
  -3   2  -3    2.30    1.70
   4  -2   3  265.37   14.60
   4  -2   3  275.87   13.40
   4  -2   3  303.47   13.60
  -4  -2  -3  278.77   14.90
  -4  -2  -3  290.57   13.40
   4   2   3  288.27   13.00
   4   2   3  291.67   14.50
  -4   2  -3  304.97   13.90
  -4   2  -3  277.27   14.40
  -4   2  -3  283.27   13.50
   5  -2   3  118.99    8.60
   5  -2   3  120.29    6.70
  -5  -2  -3  137.39    9.10
  -5  -2  -3  133.89    7.00
   5  -2   3  121.19    7.50
   5   2   3  147.09    8.50
  -5   2  -3  120.69    8.40
   5   2   3  115.89    8.20
   5   2   3  121.69    6.00
  -5   2  -3  123.89    7.20
   6  -2   3   33.60    3.00
   6  -2   3   36.80    4.80
  -6  -2  -3   37.80    3.50
  -6  -2  -3   36.90    5.70
   6  -2   3   36.60    5.50
   6   2   3   30.60    4.70
   6   2   3   35.50    5.30
  -6   2  -3   29.00    4.80
  -6   2  -3   35.00    3.70
  -7  -2  -3   61.49    8.00
   7  -2   3   55.29    6.40
  -7  -2  -3   59.69    4.00
   7  -2   3   57.69    7.50
  -7   2  -3   55.89    5.00
  -7   2  -3   58.29    7.40
   7   2   3   66.79    7.50
   7   2   3   69.69    7.90
   8  -2   3   69.79    7.70
  -8  -2  -3   42.90    7.20
  -8  -2  -3   44.60    6.50
   8  -2   3   50.99    7.60
  -8  -2  -3   49.10    3.20
  -8   2  -3   58.29    4.30
  -8   2  -3   41.60    7.00
   8   2   3   51.09    7.00
   8   2   3   46.30    7.20
  -9  -2  -3    3.40    3.30
   9  -2   3   14.10    5.00
  -9  -2  -3    7.80    4.10
   9  -2   3   10.90    4.10
   9   2   3   12.00    4.30
  -9   2  -3    9.60    4.50
   9   2   3    7.90    4.40
 -10  -2  -3    7.80    4.60
  10  -2   3   12.80    5.00
  10  -2   3   14.00    4.60
 -10  -2  -3    8.60    3.90
 -10  -2  -3    0.00    3.80
  10   2   3    5.90    3.40
 -10   2  -3    4.60    4.40
  10   2   3   12.70    5.00
  11  -2   3   17.30    5.20
 -11  -2  -3   16.50    6.50
 -11  -2  -3    8.70    4.80
 -11  -2  -3   15.10    6.20
  11  -2   3   22.00    5.90
  11   2   3   28.20    7.20
 -11   2  -3   31.50    7.40
 -11   2  -3   14.30    7.00
 -12  -2  -3    2.10    4.40
  12  -2   3    6.10    5.00
 -12  -2  -3    3.40    4.90
 -12  -2  -3    6.20    5.60
  12   2   3    6.60    5.10
 -12   2  -3   11.70    6.70
 -12   2  -3    6.30    4.40
 -13  -2  -3   57.89   11.00
  13  -2   3   48.70   10.00
 -13  -2  -3   55.99   11.20
 -13   2  -3   53.19   11.60
 -13   2  -3   38.70    8.90
  13   2   3   54.39   10.10
 -14  -2  -3    5.80    6.30
  14  -2   3   -2.00    4.70
 -14  -2  -3   -6.00    4.50
 -14  -2  -3    2.30    5.20
  14   2   3   -2.00    4.80
 -14   2  -3    5.20    6.70
  14  -3  -3   25.20    7.90
 -14  -3   3   14.90    7.70
 -14  -3   3    5.70    6.30
 -14   3   3   10.10    7.30
 -13  -3   3  111.99   14.20
  13  -3  -3  120.19   14.60
 -13  -3   3  117.39   13.70
 -13  -3   3   67.99   12.60
 -13  -3   3   92.19   12.50
 -13   3   3   96.09   14.60
 -12  -3   3   47.90    8.80
 -12  -3   3   55.89    9.10
 -12  -3   3   41.60    8.70
  12  -3  -3   49.10    9.40
 -12   3   3   48.00   10.30
  12   3  -3   63.99    9.10
 -11  -3   3    8.40    4.30
 -11  -3   3    6.90    4.40
  11  -3  -3   12.10    5.40
 -11  -3   3   16.80    5.90
  11   3  -3    7.20    4.20
 -11   3   3    2.40    3.30
 -11   3   3    7.20    5.80
  11   3  -3    5.80    4.80
 -10  -3   3   45.10    7.80
 -10  -3   3   42.10    8.20
  10  -3  -3   54.79    8.60
  10   3  -3   55.49    8.90
 -10   3   3   57.39    9.90
 -10   3   3   50.89    6.90
  10   3  -3   49.20    7.30
  -9  -3   3   64.09    9.10
  -9  -3   3   80.29    9.40
   9  -3  -3   64.09    9.00
   9   3  -3   72.49    9.80
  -9   3   3   70.79    7.70
  -9   3   3   79.59   11.00
   9   3  -3   78.79    8.40
  -8  -3   3   82.29    9.90
   8  -3  -3   69.29    8.90
  -8  -3   3   82.69    8.90
  -8  -3   3   72.49    4.10
   8   3  -3   82.99    9.60
  -8   3   3   68.09    9.80
  -8   3   3   75.09    7.60
   8   3  -3   78.89    7.80
  -7  -3   3   22.70    2.50
   7  -3  -3   31.80    5.50
  -7  -3   3   34.70    5.10
  -7  -3   3   21.90    5.10
   7  -3  -3   25.10    2.40
  -7   3   3   18.70    3.30
   7   3  -3   27.10    5.60
   7   3  -3   23.40    4.20
  -7   3   3   24.90    4.00
  -7   3   3   28.00    6.00
   6  -3  -3    8.60    1.90
  -6  -3   3    8.80    2.70
  -6  -3   3    8.80    3.50
   6  -3  -3    6.60    2.90
  -6  -3   3    8.30    1.70
   6   3  -3    7.20    2.40
  -6   3   3    8.10    3.30
  -6   3   3    4.10    1.90
   6   3  -3    9.20    3.50
  -6   3   3    7.40    2.20
  -5  -3   3   -2.20    1.30
  -5  -3   3   -0.70    1.00
  -5  -3   3    1.50    2.40
   5  -3  -3    1.70    1.40
   5  -3  -3    0.30    2.00
   5   3  -3    3.90    2.80
  -5   3   3   -0.40    1.60
  -5   3   3   -2.50    0.90
  -5   3   3   -0.10    2.60
   5   3  -3   -1.80    1.10
  -4  -3   3   31.40    3.50
   4  -3  -3   29.70    4.00
  -4  -3   3   16.70    3.60
  -4  -3   3   29.20    3.20
   4   3  -3   24.60    4.10
  -4   3   3   31.70    4.00
   4   3  -3   27.90    3.20
  -4   3   3   32.70    3.30
  -4   3   3   25.60    4.70
   3  -3  -3  123.29    7.20
   3  -3  -3  124.89    6.60
  -3  -3   3  119.19    6.50
  -3  -3   3  129.79    6.40
   3  -3  -3  128.39    6.90
  -3  -3   3  122.79    6.90
  -3  -3   3  114.39    7.80
   3   3  -3  126.39    6.70
  -3   3   3  116.09    8.20
   3   3  -3  118.79    7.60
  -3   3   3  127.39    7.50
  -3   3   3  120.49    6.40
   3   3  -3  126.99    6.20
   2  -3  -3    0.80    1.10
  -2  -3   3    2.70    0.50
   2  -3  -3    3.40    1.30
  -2  -3   3    4.20    1.70
  -2  -3   3    3.30    1.00
   2  -3  -3    2.80    1.20
  -2  -3   3    1.90    0.80
  -2  -3   3    2.00    1.80
   2   3  -3   -0.10    1.50
  -2   3   3    0.90    0.90
  -2   3   3    2.10    1.90
   2   3  -3    2.60    1.10
  -2   3   3    4.80    2.20
  -2   3   3    1.80    1.10
   1  -3  -3  327.57   14.90
   1  -3  -3  341.17   15.80
  -1  -3   3  331.67   15.40
  -1  -3   3  324.87   14.20
   1  -3  -3  344.97   14.70
   1  -3  -3  315.57   15.30
   1  -3  -3  334.17   14.50
  -1  -3   3  338.87   14.90
  -1  -3   3  316.67   15.30
   1   3  -3  345.07   15.50
   1   3  -3  310.37   14.80
   1   3  -3  325.77   13.70
  -1   3   3  331.07   15.80
  -1   3   3  335.17   15.40
   1   3  -3  340.17   14.30
  -1   3   3  355.06   14.80
   1   3  -3  337.77   14.90
  -1   3   3  324.47   14.50
   0  -3  -3  302.37   14.50
   0  -3  -3  349.17   14.70
   0  -3  -3  346.47   15.70
   0  -3  -3  339.67   14.60
   0  -3   3  326.57   14.10
   0  -3   3  338.37   14.60
   0  -3  -3  330.27   14.80
   0  -3   3  315.17   14.70
   0  -3   3  322.77   14.40
   0  -3   3  325.27   14.00
   0  -3   3  323.17   15.30
   0   3   3  335.37   15.00
   0   3   3  321.67   14.50
   0   3  -3  312.97   14.70
   0   3  -3  335.87   14.40
   0   3  -3  305.47   14.30
   0   3  -3  330.77   13.90
   0   3   3  311.97   15.50
   0   3  -3  315.97   15.20
   0   3   3  337.37   14.70
   0   3  -3  345.47   14.60
   0   3   3  362.16   14.70
   1  -3   3  296.07   13.90
   1  -3   3  290.67   12.70
   1  -3   3  299.17   13.40
   1  -3   3  282.07   13.00
  -1  -3  -3  286.57   13.10
  -1  -3  -3  268.77   12.40
  -1  -3  -3  292.57   13.80
  -1  -3  -3  281.57   14.00
  -1  -3  -3  302.17   14.00
  -1   3  -3  287.37   13.30
  -1   3  -3  283.67   13.20
   1   3   3  287.07   12.30
   1   3   3  286.37   13.90
  -1   3  -3  294.07   13.00
  -1   3  -3  296.37   13.90
  -1   3  -3  305.77   12.80
   1   3   3  274.67   13.10
   1   3   3  306.37   14.80
  -2  -3  -3    1.90    1.40
   2  -3   3    2.00    1.60
  -2  -3  -3    1.10    0.70
  -2  -3  -3   -0.20    1.40
  -2  -3  -3    5.80    1.90
   2  -3   3    1.20    1.00
   2  -3   3   -0.10    1.40
   2  -3   3    1.30    0.60
  -2   3  -3    0.40    1.40
   2   3   3    0.80    1.40
   2   3   3    0.60    1.50
  -2   3  -3   -0.40    1.40
  -2   3  -3    3.10    1.00
   3  -3   3  248.58   12.30
   3  -3   3  256.27   11.10
  -3  -3  -3  248.18   12.20
  -3  -3  -3  241.98   12.50
  -3  -3  -3  237.88   10.90
   3  -3   3  259.87   12.90
  -3  -3  -3  220.78   13.20
   3   3   3  250.07   12.10
  -3   3  -3  255.87   10.90
   3   3   3  254.07   12.60
  -3   3  -3  260.27   12.40
  -3   3  -3  257.57   11.30
  -3   3  -3  239.28   12.50
   4  -3   3  148.69    9.40
  -4  -3  -3  161.88    9.60
  -4  -3  -3  157.88    8.60
   4  -3   3  144.79    8.50
  -4  -3  -3  162.48   10.40
   4  -3   3  144.39    8.00
   4   3   3  179.98    9.80
   4   3   3  161.68    8.20
  -4   3  -3  153.88    9.40
  -4   3  -3  155.48    8.80
  -4   3  -3  168.48    8.00
  -4   3  -3  158.58    7.80
   5  -3   3    1.10    1.40
  -5  -3  -3   -4.20    1.70
  -5  -3  -3   -0.30    2.00
   5  -3   3    0.80    1.40
   5  -3   3    0.90    2.20
  -5  -3  -3   -1.80    1.20
  -5   3  -3   -1.30    1.60
   5   3   3   -1.10    1.80
  -5   3  -3   -0.20    1.30
   6  -3   3   -2.40    1.30
   6  -3   3   -0.20    2.10
   6  -3   3    0.60    1.30
  -6  -3  -3   -0.50    2.70
  -6  -3  -3    0.90    2.30
  -6  -3  -3    1.10    1.40
   6   3   3   -0.60    2.30
  -6   3  -3   -0.20    1.50
  -6   3  -3   -0.50    2.10
  -7  -3  -3   -2.20    2.50
   7  -3   3    2.70    1.30
   7  -3   3   -0.70    2.60
  -7  -3  -3    3.10    1.50
  -7  -3  -3    0.90    2.70
   7  -3   3    3.10    2.40
  -7   3  -3   -1.20    2.30
  -7   3  -3    3.40    1.70
   7   3   3    0.90    2.80
  -8  -3  -3  140.69   12.90
  -8  -3  -3  137.39   13.70
   8  -3   3  127.29    9.40
   8  -3   3  136.59   12.70
  -8  -3  -3  143.59    7.10
  -8   3  -3  121.29   12.10
   8   3   3  131.69   12.30
  -8   3  -3  142.09    8.30
   9  -3   3  238.68   16.20
   9  -3   3  234.38   14.20
  -9  -3  -3  226.88   16.20
  -9  -3  -3  250.67   17.50
  -9  -3  -3  236.28   15.00
  -9   3  -3  229.18   15.90
   9   3   3  225.98   15.60
  10  -3   3   53.39    7.60
  10  -3   3   50.99    8.40
 -10  -3  -3   42.20    7.30
 -10  -3  -3   32.50    7.20
 -10  -3  -3   32.50    7.70
  10   3   3   29.90    7.10
 -10   3  -3   45.30    8.30
 -11  -3  -3   32.20    6.90
 -11  -3  -3   24.20    7.40
  11  -3   3   26.10    7.00
 -11  -3  -3   41.80    8.80
  11   3   3   36.90    8.10
 -11   3  -3   23.00    6.60
 -12  -3  -3    3.40    4.40
 -12  -3  -3   -3.60    4.70
 -12  -3  -3    7.10    5.40
  12  -3   3    7.20    4.70
 -12   3  -3    7.20    5.80
 -12   3  -3    6.60    6.50
  12   3   3   10.40    5.50
 -13  -3  -3    6.60    6.30
  13  -3   3   -0.50    4.70
 -13  -3  -3    5.30    5.80
 -13   3  -3    4.30    6.60
 -13   3  -3    6.10    5.70
  13   3   3   -1.50    4.70
 -14  -3  -3   -0.40    4.30
 -14  -3  -3   -4.40    5.40
  14  -3   3   -2.50    4.70
 -14  -3  -3    0.00    5.30
  14   3   3    7.10    6.40
 -14   3  -3   -0.90    5.30
 -14  -4   3    1.80    5.70
 -14  -4   3   -7.30    4.00
  14  -4  -3   -9.70    4.60
 -14   4   3    1.40    5.60
 -13  -4   3   -2.40    4.50
  13  -4  -3    5.00    5.20
 -13   4   3   -1.50    5.50
 -12  -4   3   -1.80    3.60
  12  -4  -3    4.70    4.90
 -12  -4   3    1.10    4.30
 -12  -4   3    2.50    4.30
 -12   4   3    6.60    5.60
  12   4  -3    6.80    5.40
  11  -4  -3   -1.70    4.00
 -11  -4   3    1.70    3.50
 -11  -4   3    0.60    3.90
 -11  -4   3   -1.30    3.60
 -11   4   3   -3.90    2.40
  11   4  -3    2.10    4.30
 -11   4   3    2.20    3.90
 -10  -4   3   -1.20    2.90
 -10  -4   3    0.00    2.70
  10  -4  -3   -0.30    3.70
 -10  -4   3    1.80    3.80
 -10   4   3    4.60    4.50
 -10   4   3   -5.60    1.80
  10   4  -3   -0.30    3.70
  -9  -4   3   14.40    4.40
  -9  -4   3   20.80    5.90
   9  -4  -3   25.10    6.10
   9   4  -3   21.90    6.00
  -9   4   3   19.60    4.40
  -9   4   3   16.10    6.10
   9   4  -3   34.30    5.50
  -8  -4   3   85.09   10.60
  -8  -4   3   97.09    5.50
  -8  -4   3  103.29    9.90
  -8  -4   3   93.49    5.40
   8  -4  -3   95.89   10.30
   8   4  -3  103.19    9.00
  -8   4   3   89.09    7.90
  -8   4   3   87.79   11.30
   8   4  -3   78.09    9.90
  -7  -4   3  118.59    8.60
   7  -4  -3  114.69   10.60
  -7  -4   3  119.89    6.70
  -7  -4   3  113.09   11.60
   7  -4  -3  120.39    6.70
   7   4  -3  117.29    8.00
   7   4  -3  118.49   11.30
  -7   4   3  115.69    7.90
  -7   4   3  106.09    7.40
  -7   4   3  113.39   12.20
   6  -4  -3   32.80    5.30
  -6  -4   3   39.50    5.00
  -6  -4   3   34.40    3.80
  -6  -4   3   25.80    5.10
   6  -4  -3   36.10    3.90
   6   4  -3   47.30    5.00
  -6   4   3   24.80    5.50
   6   4  -3   38.60    6.00
  -6   4   3   32.70    3.80
  -6   4   3   31.30    4.50
  -5  -4   3   32.80    4.30
  -5  -4   3   43.30    4.20
   5  -4  -3   51.89    6.00
   5  -4  -3   42.60    4.40
   5   4  -3   37.30    5.60
  -5   4   3   48.70    6.90
  -5   4   3   44.20    4.00
  -5   4   3   43.90    5.00
  -4  -4   3   19.30    4.10
   4  -4  -3   20.10    3.60
  -4  -4   3   22.80    3.00
  -4  -4   3   16.00    2.70
   4  -4  -3   22.80    2.80
  -4   4   3   24.40    2.60
  -4   4   3   29.50    5.00
   4   4  -3   16.90    3.60
  -4   4   3   17.60    3.40
  -3  -4   3  264.47   14.00
  -3  -4   3  270.97   12.30
  -3  -4   3  257.57   12.80
   3  -4  -3  270.37   13.20
   3  -4  -3  272.87   12.80
  -3  -4   3  254.47   11.80
   3  -4  -3  267.17   12.00
  -3   4   3  254.17   14.20
   3   4  -3  250.57   13.40
  -3   4   3  236.78   13.40
  -3   4   3  265.97   11.80
   3   4  -3  263.07   12.60
  -2  -4   3  437.36   20.30
   2  -4  -3  412.46   19.00
   2  -4  -3  437.36   18.50
  -2  -4   3  432.96   18.60
  -2  -4   3  409.36   19.60
  -2   4   3  432.96   20.30
   2   4  -3  457.55   18.90
   2   4  -3  437.86   19.70
  -2   4   3  424.46   20.20
  -2   4   3  410.76   18.30
   1  -4  -3   74.99    4.90
   1  -4  -3   72.99    5.90
  -1  -4   3   79.19    4.80
   1  -4  -3   78.99    4.40
  -1  -4   3   84.19    4.50
  -1  -4   3   83.79    5.50
   1  -4  -3   82.49    4.90
  -1  -4   3   76.29    5.20
   1   4  -3   73.29    4.80
   1   4  -3   75.19    4.90
  -1   4   3   68.49    6.30
   1   4  -3   77.99    3.70
  -1   4   3   73.79    4.40
  -1   4   3   71.39    5.30
   1   4  -3   83.19    4.50
   0  -4   3    8.30    1.90
   0  -4  -3    9.60    2.10
   0  -4  -3    8.70    1.80
   0  -4   3    8.30    1.80
   0  -4  -3   10.30    2.80
   0  -4   3   10.70    1.50
   0  -4  -3   12.80    2.00
   0  -4   3    7.10    1.30
   0  -4   3   10.90    2.40
   0  -4  -3    9.10    1.80
   0   4   3   13.90    3.00
   0   4  -3   12.00    2.20
   0   4  -3    9.40    2.00
   0   4  -3    9.50    1.50
   0   4   3   11.10    2.00
   0   4  -3    8.40    1.70
   1  -4   3   11.40    0.90
   1  -4   3   12.60    1.80
  -1  -4  -3    9.10    1.90
  -1  -4  -3   11.90    1.80
   1  -4   3   13.60    2.80
  -1  -4  -3   14.50    3.00
   1  -4   3   12.20    2.10
  -1  -4  -3   13.10    2.60
   1   4   3   13.10    1.70
   1   4   3   10.90    2.00
  -1   4  -3   14.30    2.50
  -1   4  -3   12.30    1.80
  -1   4  -3   10.90    1.80
  -1   4  -3   13.10    2.60
   1   4   3   13.20    2.40
   1   4   3   13.70    3.00
   2  -4   3  129.99    7.30
  -2  -4  -3  128.99    7.70
   2  -4   3  123.69    6.00
  -2  -4  -3  134.29    8.10
  -2  -4  -3  125.99    6.90
  -2  -4  -3  127.69    6.10
   2  -4   3  122.89    7.70
   2   4   3  124.89    7.70
   2   4   3  124.39    6.00
   2   4   3  121.59    7.20
  -2   4  -3  131.09    7.80
  -2   4  -3  127.19    6.20
  -2   4  -3  125.19    7.50
  -3  -4  -3  458.25   20.80
  -3  -4  -3  462.65   21.00
   3  -4   3  446.46   21.20
  -3  -4  -3  481.25   19.50
   3  -4   3  459.55   21.10
  -3  -4  -3  424.36   21.80
   3   4   3  460.15   20.90
  -3   4  -3  421.26   21.10
  -3   4  -3  466.95   21.20
  -3   4  -3  468.05   19.30
  -3   4  -3  453.65   18.90
   3   4   3  455.55   21.10
   4  -4   3   32.70    4.20
   4  -4   3   33.20    3.00
   4  -4   3   30.50    4.30
  -4  -4  -3   39.80    4.30
  -4  -4  -3   39.10    5.40
  -4  -4  -3   37.00    4.60
  -4  -4  -3   28.70    2.90
   4   4   3   29.70    3.60
  -4   4  -3   29.90    4.50
  -4   4  -3   33.90    3.00
  -4   4  -3   28.80    4.00
   4   4   3   32.30    4.60
  -4   4  -3   33.90    2.90
  -5  -4  -3   24.90    3.50
   5  -4   3   24.80    3.60
  -5  -4  -3   23.40    4.00
   5  -4   3   29.60    3.30
  -5  -4  -3   27.80    5.20
   5  -4   3   31.20    5.00
  -5   4  -3   27.30    2.90
  -5   4  -3   37.20    4.40
   5   4   3   34.90    5.10
  -5   4  -3   18.30    3.90
  -6  -4  -3    0.30    2.10
   6  -4   3   -0.60    1.40
   6  -4   3   -2.00    1.30
  -6  -4  -3    4.10    1.90
  -6  -4  -3   -2.90    2.40
   6  -4   3    2.00    2.70
  -6   4  -3   -1.90    1.90
  -6   4  -3    0.10    1.60
   6   4   3   -0.60    2.10
   7  -4   3   56.39    4.40
   7  -4   3   54.79    6.00
   7  -4   3   58.09    7.90
  -7  -4  -3   50.39    7.00
  -7  -4  -3   63.19    4.70
  -7  -4  -3   46.30    7.70
   7   4   3   48.70    7.20
  -7   4  -3   65.49    8.20
  -7   4  -3   68.89    6.20
   8  -4   3   11.80    4.40
  -8  -4  -3    1.80    3.70
  -8  -4  -3   11.50    2.20
  -8  -4  -3    2.80    3.50
   8   4   3   12.50    4.70
  -8   4  -3    5.30    3.60
  -9  -4  -3   44.60    7.70
  -9  -4  -3   32.10    7.30
  -9  -4  -3   32.70    2.60
   9  -4   3   32.50    6.40
  -9   4  -3   35.10    6.70
   9   4   3   39.80    7.30
  10  -4   3    4.80    4.50
 -10  -4  -3    5.70    4.60
 -10  -4  -3   -3.10    2.70
 -10  -4  -3    4.60    4.20
 -10   4  -3   -1.60    3.90
  10   4   3    2.50    4.00
 -11  -4  -3   23.00    5.90
  11  -4   3   36.30    8.10
 -11  -4  -3   12.40    5.80
 -11  -4  -3   35.00    7.90
 -11   4  -3   29.20    7.40
  11   4   3   42.30    8.30
 -12  -4  -3   54.69    9.70
  12  -4   3   35.70    8.50
 -12  -4  -3   33.80    8.70
 -12   4  -3   44.00    8.70
  12   4   3   46.20    9.70
 -12   4  -3   35.20    9.70
 -13  -4  -3   -5.80    4.50
 -13  -4  -3   -1.00    4.90
  13  -4   3    1.10    5.50
 -13   4  -3    5.10    5.60
 -13   4  -3  -11.10    4.60
  13   4   3    2.90    5.10
  14  -4   3   33.00    9.30
 -14  -4  -3   46.20   10.00
 -14  -4  -3   45.20   10.80
 -14  -4  -3   52.49   11.10
 -14   4  -3   50.69   12.00
  14   4   3   36.40    9.80
  14  -5  -3   44.80   10.00
 -14  -5   3   67.49   12.40
 -14  -5   3   52.79   11.50
 -14   5   3   24.20    8.80
  13  -5  -3   -8.70    4.20
 -13  -5   3   -2.90    3.90
  13   5  -3   -2.90    5.30
 -13   5   3   -3.90    4.90
  12  -5  -3   -0.30    4.70
 -12  -5   3    2.70    3.80
 -12  -5   3   -4.50    3.70
  12   5  -3    3.20    4.80
 -12   5   3    3.50    5.40
 -11  -5   3   -3.70    2.30
 -11  -5   3    1.00    4.70
 -11  -5   3   -2.20    2.70
  11  -5  -3   -2.40    3.70
 -11   5   3    4.10    5.00
  11   5  -3    1.70    4.60
 -10  -5   3    1.90    3.20
  10  -5  -3    5.20    4.40
 -10  -5   3   -1.30    4.20
 -10  -5   3   -0.50    3.00
 -10   5   3    6.00    5.10
  10   5  -3    1.50    4.10
 -10   5   3   -1.30    2.10
  -9  -5   3  110.09   12.80
  -9  -5   3  115.99    6.20
   9  -5  -3  115.49   12.20
  -9  -5   3   99.09   10.40
  -9  -5   3  118.19    9.30
   9   5  -3  142.29   13.80
  -9   5   3  110.29    8.00
  -9   5   3   96.19   12.90
  -8  -5   3  332.67   14.80
  -8  -5   3  313.97   16.90
  -8  -5   3  301.97   14.80
  -8  -5   3  313.27   17.60
   8  -5  -3  287.47   18.50
  -8  -5   3  320.27   19.90
   8   5  -3  339.07   19.40
  -8   5   3  289.87   15.50
  -8   5   3  312.57   20.40
  -7  -5   3   94.89   10.60
   7  -5  -3   89.39    6.30
   7  -5  -3  100.09   10.20
  -7  -5   3   94.29    7.20
  -7  -5   3   92.99    6.20
  -7  -5   3  107.39    8.10
  -7   5   3  112.99   12.20
   7   5  -3   82.29    9.80
  -7   5   3  100.19    6.40
   6  -5  -3  609.44   26.60
  -6  -5   3  592.04   27.40
  -6  -5   3  623.64   26.30
   6  -5  -3  586.64   28.60
  -6  -5   3  552.14   26.20
  -6   5   3  532.25   29.60
  -6   5   3  600.94   27.70
  -6   5   3  585.44   25.70
   6   5  -3  589.14   28.90
  -5  -5   3  296.37   14.90
  -5  -5   3  333.67   15.60
   5  -5  -3  314.37   15.30
  -5  -5   3  288.97   14.20
   5  -5  -3  301.97   16.40
   5   5  -3  302.77   16.70
  -5   5   3  318.47   14.00
  -5   5   3  296.47   17.70
  -5   5   3  287.07   15.90
   4  -5  -3   17.20    3.30
  -4  -5   3   23.30    3.50
  -4  -5   3   17.80    2.00
   4  -5  -3   17.00    2.30
  -4  -5   3   14.50    2.60
  -4   5   3   12.50    1.90
   4   5  -3   18.80    3.90
  -4   5   3   18.40    3.80
  -4   5   3   22.70    4.30
  -3  -5   3    7.50    2.90
  -3  -5   3    6.80    0.60
   3  -5  -3    5.50    2.10
  -3  -5   3    8.00    0.60
  -3  -5   3    3.00    1.60
   3  -5  -3    9.30    1.60
   3  -5  -3    5.50    2.00
  -3  -5   3    8.60    1.60
  -3  -5   3    6.60    2.30
  -3   5   3    2.30    2.40
   3   5  -3    1.90    2.00
  -3   5   3    8.30    3.10
  -3   5   3    6.10    1.30
   2  -5  -3  323.97   15.20
  -2  -5   3  321.17   15.90
   2  -5  -3  341.37   14.30
  -2  -5   3  315.77   14.70
  -2  -5   3  306.97   16.20
   2   5  -3  320.57   15.50
  -2   5   3  323.37   16.60
   2   5  -3  294.27   15.10
  -2   5   3  346.47   14.30
  -2   5   3  324.97   16.40
   1  -5  -3  123.49    7.10
  -1  -5   3  139.29    8.10
  -1  -5   3  117.39    7.50
  -1  -5   3  130.29    6.80
   1  -5  -3  119.69    7.00
  -1  -5   3  128.89    6.90
   1  -5  -3  125.39    6.50
   1   5  -3  124.79    7.10
  -1   5   3  123.09    8.40
  -1   5   3  116.29    7.40
   1   5  -3  128.49    6.90
   0  -5   3 1245.58   49.90
   0  -5   3 1206.88   51.89
   0  -5   3 1214.08   50.79
   0  -5   3 1215.98   50.69
   0  -5  -3 1258.37   50.69
   0  -5   3 1224.38   49.99
   0  -5  -3 1186.78   50.89
   0  -5  -3 1238.38   51.09
   0   5  -3 1205.48   49.99
   0   5  -3 1309.97   50.99
   0   5   3 1201.68   52.19
   0   5   3 1126.49   50.69
   1  -5   3  217.08   12.20
  -1  -5  -3  241.78   13.30
   1  -5   3  231.78   11.60
   1  -5   3  230.58    9.70
  -1  -5  -3  228.08   11.00
  -1  -5  -3  229.18   11.90
   1  -5   3  235.78   10.80
   1  -5   3  233.78   11.20
  -1  -5  -3  241.28   11.10
   1   5   3  237.08   12.60
  -1   5  -3  230.78   10.90
  -1   5  -3  231.68    9.80
   1   5   3  224.18   11.30
  -1   5  -3  232.88   11.60
   1   5   3  231.18   10.80
   2  -5   3 1840.22   76.29
  -2  -5  -3 1922.21   77.39
  -2  -5  -3 1930.01   78.69
  -2  -5  -3 1834.62   78.69
   2  -5   3 1842.62   78.59
   2  -5   3 1868.31   77.99
  -2  -5  -3 1918.41   76.89
   2   5   3 1925.61   78.79
  -2   5  -3 1825.32   78.29
   2   5   3 1929.11   76.69
   2   5   3 1870.61   77.99
  -2   5  -3 1947.71   76.59
  -3  -5  -3  928.51   41.30
   3  -5   3  938.91   39.00
   3  -5   3  967.90   41.50
  -3  -5  -3  952.10   40.50
  -3  -5  -3  918.71   41.90
  -3  -5  -3 1054.99   39.70
   3  -5   3  934.91   41.40
  -3   5  -3  948.41   39.10
  -3   5  -3  905.31   41.50
   3   5   3  954.90   41.30
  -3   5  -3  954.80   38.50
   3   5   3  932.71   41.30
  -3   5  -3  991.30   41.60
   4  -5   3 1886.91   76.99
  -4  -5  -3 1864.51   76.69
   4  -5   3 1853.51   77.69
  -4  -5  -3 1756.62   78.09
  -4  -5  -3 1903.61   76.69
  -4   5  -3 1891.91   74.59
   4   5   3 1719.73   77.19
  -4   5  -3 1875.91   74.59
  -4   5  -3 1834.32   76.99
   4   5   3 1836.62   76.39
  -4   5  -3 1794.32   77.59
  -5  -5  -3    3.00    2.40
   5  -5   3    5.80    2.50
  -5  -5  -3    4.60    3.00
  -5  -5  -3    5.10    2.10
   5  -5   3    6.00    2.70
  -5   5  -3    6.20    2.90
  -5   5  -3    2.90    1.20
  -5   5  -3    6.90    1.70
   5   5   3    7.00    3.10
  -5   5  -3    6.40    2.50
  -6  -5  -3   43.50    5.90
   6  -5   3   41.90    4.90
  -6  -5  -3   35.30    6.40
  -6  -5  -3   46.60    4.90
   6  -5   3   40.00    6.30
   6   5   3   37.80    6.10
  -6   5  -3   47.60    5.90
  -6   5  -3   39.70    6.20
  -6   5  -3   36.10    4.90
  -7  -5  -3   51.89    5.30
   7  -5   3   54.89    5.50
  -7  -5  -3   56.79    8.30
  -7  -5  -3   56.99    7.30
   7  -5   3   68.99    8.30
  -7   5  -3   63.49    6.40
   7   5   3   51.39    7.40
  -7   5  -3   48.00    7.40
  -8  -5  -3  135.99   14.20
  -8  -5  -3  191.18   10.70
   8  -5   3  143.09   13.80
  -8  -5  -3  180.18   12.20
   8   5   3  146.59   13.90
  -8   5  -3  159.68   12.60
  -9  -5  -3  186.38    9.40
  -9  -5  -3  182.98   17.20
  -9  -5  -3  191.18   13.80
   9  -5   3  164.98   15.60
  -9   5  -3  207.38   14.80
   9   5   3  197.28   14.50
 -10  -5  -3   80.19   11.70
 -10  -5  -3   84.89   10.50
  10  -5   3   96.09   12.10
  10   5   3   82.99   11.30
 -10   5  -3   66.29   10.40
 -11  -5  -3   72.39   11.60
  11  -5   3   96.19   12.60
 -11  -5  -3   80.09   10.40
 -11  -5  -3   93.69   12.20
 -11   5  -3   90.09   12.10
  11   5   3   78.49   11.50
  12  -5   3   24.90    7.90
 -12  -5  -3   29.30    8.40
 -12  -5  -3   43.00    8.80
 -12   5  -3   47.50    9.40
  12   5   3   41.90    9.30
 -13  -5  -3    4.90    5.60
 -13  -5  -3    1.30    4.80
  13  -5   3    0.50    5.20
 -13   5  -3    2.90    4.60
  13   5   3    2.00    5.50
 -13   5  -3   -8.50    5.00
 -14  -5  -3    6.70    6.00
  14  -5   3   -3.90    5.10
  14   5   3   -4.80    4.90
 -14   5  -3   -0.80    6.70
 -14   5  -3    4.30    6.10
 -14  -6   3    4.20    5.50
  14  -6  -3    7.20    6.50
 -14   6   3    3.50    7.10
  13  -6  -3   49.00   10.20
 -13  -6   3   19.40    8.00
 -13   6   3   45.70   11.40
  13   6  -3   21.50    8.10
 -12  -6   3    5.30    4.30
  12  -6  -3    5.40    5.50
 -12  -6   3    4.40    4.70
 -12   6   3   -2.30    4.90
  12   6  -3   12.80    6.50
 -11  -6   3   61.09   10.60
 -11  -6   3   49.99    8.20
  11  -6  -3   58.29    9.90
 -11  -6   3   53.59    8.80
  11   6  -3   57.49   10.20
 -11   6   3   65.99   11.60
  10  -6  -3    4.70    4.50
 -10  -6   3    3.80    2.10
 -10  -6   3    2.70    3.50
 -10  -6   3    2.50    3.40
 -10  -6   3    1.60    3.10
  10   6  -3    8.30    5.00
 -10   6   3   -0.90    4.10
  -9  -6   3    9.70    4.00
  -9  -6   3   15.00    5.70
  -9  -6   3   13.30    2.40
   9  -6  -3   12.70    5.30
  -9  -6   3   10.30    3.80
  -9   6   3   11.00    5.60
   9   6  -3   10.40    5.10
  -9   6   3   12.30    2.80
  -8  -6   3   89.89    9.00
   8  -6  -3   73.39    9.60
  -8  -6   3   72.49   10.40
  -8  -6   3   73.39    6.40
  -8  -6   3   95.79    8.30
  -8   6   3   59.79    9.90
   8   6  -3   94.69   10.80
  -8   6   3   72.39    5.50
  -7  -6   3   84.69    8.40
  -7  -6   3   78.99    6.20
   7  -6  -3   76.59    7.10
  -7  -6   3   79.39    6.00
   7  -6  -3   75.79    8.90
  -7   6   3   78.69    5.30
  -7   6   3   80.89   10.30
   7   6  -3   75.19    9.40
  -6  -6   3  117.39    7.00
  -6  -6   3  127.49    8.30
   6  -6  -3  114.59    9.00
   6  -6  -3  114.09    7.90
  -6  -6   3  114.79    7.60
   6   6  -3  116.69   11.00
  -6   6   3  110.89    6.30
  -6   6   3  122.09   12.40
  -6   6   3  110.49    8.60
   5  -6  -3    6.10    2.60
  -5  -6   3    9.70    1.80
   5  -6  -3   10.40    3.40
  -5  -6   3    8.10    2.50
  -5  -6   3   14.30    2.90
  -5   6   3   14.50    4.20
  -5   6   3   11.00    1.60
  -5   6   3   15.10    3.80
   5   6  -3   11.10    3.80
  -4  -6   3   48.70    5.50
   4  -6  -3   59.29    6.20
  -4  -6   3   52.69    2.90
   4  -6  -3   50.39    5.60
  -4  -6   3   55.59    5.20
   4  -6  -3   56.79    3.70
   4  -6  -3   58.69    6.20
  -4   6   3   52.19    7.00
   4   6  -3   54.69    6.40
  -4   6   3   54.99    3.30
  -4   6   3   55.09    6.50
   3  -6  -3   23.80    3.50
  -3  -6   3   17.50    2.70
[truncated: 18,954,281 more chars]
